# Supplementary material for: Functional Profiling of Precursor MicroRNAs Identifies MicroRNAs Essential for Glioma Proliferation
Source: PLoS One. 2013 Apr 5;8(4):e60930. doi: 10.1371/journal.pone.0060930 (PMC3618426; doi:10.1371/journal.pone.0060930)
Supplement: Table S1 — An Excel file of screening data from miRNA pre-miR libraries in glioma cell lines. Sheet 1) Data from the human pre-miR miRNA Precursor library v2 (Ambion Inc., 319 molecules) screening. Data have been normalized for row and column effects. Sheet 2) Data from the human miRIDIAN microRNA Mimic Libraries v10.1 (Dharmacon, Lafayette, 819 molecules) screening. Data are presented as Loess log normalized log2 data. (XLSX) [file pone.0060930.s004.xlsx]

## Sheet: Sheet 1
Haapa-Paananen et al. Supplementary File 1 - Sheet 1: Ambion PreMir library RC normalized data
Symbol	Description	EntrezID	Target A	Well	siRNA_product ID	A172_1	A172 _2	A172_3	A172 Average	LN405_1	LN405_2	LN405_3	LN405 average	U87MG_1	U87MG_2	U87MG_3	U87MG average	SVGp12 _1	SVGp12 _2	SVGp12_3	SVGp12_4	SVGp12_5	SVGp12 Average
hsa-miR-506	hsa-miR-506	574511	UAAGGCACCCUUCUGAGUAGA	A1	10709	1.06908	1.23864	1.20977	1.1725	1.32091	1.01231	1.03252	1.12191	0.993084	0.993224	0.987362	0.991223	1.31779	0.952461	0.988373	0.679932	0.721724	0.932057
hsa-miR-21	hsa-miR-21	406991	UAGCUUAUCAGACUGAUGUUGA	A2	10206	1.0429	1.21313	1.18861	1.14821	1.25578	1.12392	0.977227	1.11898	1.00665	1.18125	1.1359	1.10793	1.25748	1.0295	1.01753	0.986719	1.13309	1.08486
hsa-miR-512-3p	hsa-miR-512-3p	574458	AAGUGCUGUCAUAGCUGAGGUC	A3	10141	1.08421	1.22943	1.20495	1.17286	1.13982	1.04157	1.15795	1.11312	1.06884	1.12771	1.41247	1.203	0.992174	1.03734	1.04125	0.911217	0.841158	0.964628
hsa-miR-34b	hsa-miR-34b	407041	UAGGCAGUGUCAUUAGCUGAUUG	A4	10743	0.966123	1.02374	0.944518	0.978126	0.865221	1.00445	1.09266	0.987445	0.983036	0.72047	0.761348	0.821618	1.03838	0.820126	1.01889	0.890208	0.937697	0.94106
hsa-miR-17-5p	hsa-miR-17-5p	406952	CAAAGUGCUUACAGUGCAGGUAGU	A5	10198	1.05401	1.10469	1.14417	1.10096	1.14786	1.08442	0.938466	1.05692	1.04429	1.21726	1.2563	1.17262	0.907509	1.07353	1.0527	1.05995	1.37339	1.09342
hsa-miR-302c	hsa-miR-302c	442895	UAAGUGCUUCCAUGUUUCAGUGG	A6	10571	0.997548	1.03652	1.09475	1.04294	1.23298	1.04614	1.04939	1.10951	1.0314	1.0824	1.21061	1.10814	0.977414	1.06393	1.05567	1.27143	1.1168	1.09705
hsa-miR-382	hsa-miR-382	494331	GAAGUUGUUCGUGGUGGAUUCG	A7	10924	1.05603	0.995908	1.03507	1.02901	0.764354	0.949563	0.961786	0.891901	1.01525	0.941067	0.925988	0.960767	0.958348	1.06758	1.08617	1.08177	1.11276	1.06133
hsa-let-7a	hsa-let-7a	406881	UGAGGUAGUAGGUUGUAUAGUU	A8	10050	1.15305	1.10471	1.08395	1.1139	1.17872	1.04677	1.03015	1.08521	1.04358	1.04289	1.10271	1.06306	1.06786	1.06482	1.06311	1.12754	1.27507	1.11968
hsa-miR-15a	hsa-miR-15a	406948	UAGCAGCACAUAAUGGUUUGUG	A9	10235	0.996085	0.922489	0.896443	0.938339	0.809358	1.00493	0.960279	0.924856	0.849125	0.802803	0.704531	0.785487	0.712072	0.94142	0.978255	0.603002	0.63815	0.77458
hsa-miR-219	hsa-miR-219	407002	UGAUUGUCCAAACGCAAUUCU	A10	10664	1.0012	1.08943	1.07451	1.05505	1.08698	1.0454	0.969439	1.03394	1.00486	1.01555	0.972973	0.997794	1.03907	1.05044	1.0503	1.24178	1.06396	1.08911
hsa-miR-30e-5p	hsa-miR-30e-5p	407034	UGUAAACAUCCUUGACUGGA	A11	10528	1.06424	1.20489	1.14013	1.13642	1.28418	1.08145	1.09623	1.15396	1.03081	1.02303	1.10202	1.05196	0.845264	1.02054	1.04285	1.04602	0.986259	0.988186
hsa-miR-28	hsa-miR-28	407020	AAGGAGCUCACAGUCUAUUGAG	A12	10346	0.921232	0.797975	0.756796	0.825334	0.789525	0.861676	0.92604	0.85908	0.995831	0.832924	0.757727	0.86216	0.931597	0.775627	0.846657	0.581117	0.619409	0.750882
hsa-miR-492	hsa-miR-492	574449	AGGACCUGCGGGACAAGAUUCUU	A13	10230	0.998662	1.09058	1.12223	1.07049	0.940974	0.992897	1.0926	1.00882	1.0128	1.07451	1.01775	1.03502	0.920728	1.0445	0.946672	0.965472	0.991497	0.973774
hsa-miR-376a	hsa-miR-376a	494325	AUCAUAGAGGAAAAUCCACGU	A14	11031	0.994508	0.840076	0.877255	0.903946	1.02356	0.97294	1.00838	1.00163	1.00202	0.686133	0.613266	0.76714	0.944505	0.944157	0.928187	0.904981	0.837035	0.911773
hsa-miR-513	hsa-miR-513	574509	UUCACAGGGAGGUGUCAUUUAU	A15	10736	1.00303	0.855701	0.831172	0.896634	0.765278	0.893499	0.930161	0.86298	1.03274	0.946706	0.931446	0.970297	0.855937	1.03601	1.0122	0.984424	0.935815	0.964878
hsa-miR-520g	hsa-miR-520g	574484	ACAAAGUGCUUCCCUUUAGAGUGU	A16	10365	1.16317	1.00001	1.10158	1.08825	0.943107	0.984439	1.00845	0.978666	0.975382	1.09431	1.04478	1.03816	0.826624	0.995047	0.988087	1.13565	1.07507	1.0041
hsa-miR-429	hsa-miR-429	554210	UAAUACUGUCUGGUAAAACCGU	A17	10221	0.952664	1.06544	1.01794	1.01202	0.98714	1.01242	1.03494	1.0115	1.00785	0.821939	0.878622	0.902804	1.21119	1.06057	1.01779	1.1169	0.997581	1.08081
hsa-miR-136	hsa-miR-136	406927	ACUCCAUUUGUUUUGAUGAUGGA	A18	10868	0.44178	0.171957	0.18757	0.267102	0.635361	0.73142	0.738948	0.70191	0.998753	1.05875	1.12884	1.06211	1.32115	1.05407	1.00444	1.25624	1.20278	1.16774
hsa-miR-384	hsa-miR-384	494333	AUUCCUAGAAAUUGUUCAUA	A19	10588	1.01474	1.06077	1.02008	1.03187	1.08409	0.955571	0.996654	1.0121	1.00828	0.978105	1.12595	1.03745	1.05877	0.975888	0.995066	1.08733	0.989612	1.02133
hsa-miR-193a	hsa-miR-193a	406968	AACUGGCCUACAAAGUCCCAG	A20	10446	0.906738	0.968433	0.84072	0.905297	0.826615	0.963195	0.916241	0.902017	0.977185	0.865072	0.837086	0.893115	0.797773	0.942607	0.890379	0.676878	0.661485	0.793824
hsa-miR-128a	hsa-miR-128a	406915	UCACAGUGAACCGGUCUCUUUU	A21	10639	0.997671	0.947781	1.03366	0.993038	1.15023	0.9769	0.906733	1.01129	1.00462	1.0234	1.00992	1.01265	1.06754	1.00297	0.993644	1.09353	0.9843	1.0284
hsa-miR-380-3p	hsa-miR-380-3p	494329	UAUGUAAUAUGGUCCACAUCUU	A22	10876	1.20561	1.11256	1.10522	1.14113	1.22381	1.09546	1.06472	1.128	0.98449	1.12082	1.05898	1.05476	0.874178	1.01885	0.995302	1.14268	1.17062	1.04032
C	C	0	0	A23	0	0.939377	1.03562	1.07971	1.01824	0.875483	1.12824	1.04757	1.0171	0.992923	1.23714	1.06495	1.09834	1.14669	1.03825	1.01681	1.10519	1.0873	1.07885
C	C	0	0	A24	0	0.953199	1.02034	1.13956	1.0377	0.851255	1.01672	1.08278	0.983585	0.937576	1.13639	1.00704	1.027	1.04614	0.991082	0.968073	1.01346	1.2304	1.04983
hsa-miR-103	hsa-miR-103	406896	AGCAGCAUUGUACAGGGCUAUGA	B1	10632	0.989707	1.14746	1.12524	1.08747	0.9417	1.07046	0.961193	0.991116	1.01756	1.20897	1.16796	1.13149	1.08774	1.07904	1.00765	1.26633	1.2031	1.12877
hsa-miR-132	hsa-miR-132	406921	UAACAGUCUACAGCCAUGGUCG	B2	10166	1.10626	0.996345	1.0035	1.03537	0.769266	0.946723	0.821748	0.845912	1.01038	1.05308	1.05452	1.03933	0.738284	0.947995	0.901204	0.766128	0.786672	0.828056
hsa-miR-128b	hsa-miR-128b	406916	UCACAGUGAACCGGUCUCUUUC	B3	10159	1.06886	1.16933	1.00967	1.08262	0.995706	1.03266	1.20161	1.07666	1.01195	1.24903	1.1099	1.12363	1.09029	1.02418	1.03073	0.927174	0.87673	0.989821
hsa-miR-137	hsa-miR-137	406928	UAUUGCUUAAGAAUACGCGUAG	B4	10744	1.02864	1.05698	1.06308	1.04957	0.83591	1.05343	0.931125	0.940154	0.993157	1.17808	1.13772	1.10299	0.89276	1.02558	1.0656	0.75653	0.792055	0.906505
hsa-miR-129	hsa-miR-129	406917	CUUUUUGCGGUCUGGGCUUGC	B5	10195	0.975196	0.898303	0.893923	0.922474	0.879893	1.05706	1.04344	0.993463	0.935974	0.720483	0.709031	0.788496	0.796982	0.944221	0.930238	0.820521	0.842369	0.866866
hsa-miR-142-5p	hsa-miR-142-5p	406934	CAUAAAGUAGAAAGCACUAC	B6	10404	1.04202	0.982016	1.0404	1.02148	1.2155	0.971744	0.947228	1.04483	1.04845	0.908543	0.975723	0.97757	1.25902	1.06512	1.00082	1.00857	1.02116	1.07094
hsa-miR-23a	hsa-miR-23a	407010	AUCACAUUGCCAGGGAUUUCC	B7	10644	0.965907	1.04642	1.00863	1.00699	1.11356	0.985772	1.03996	1.04643	0.981073	0.865522	0.939593	0.928729	1.13917	1.11408	0.961068	1.1056	0.94309	1.0526
hsa-miR-15b	hsa-miR-15b	406949	UAGCAGCACAUCAUGGUUUACA	B8	10904	0.96502	0.790386	0.799444	0.851617	0.847629	0.960859	0.897843	0.90211	0.949952	0.787365	0.75118	0.829499	0.849603	0.977629	0.986571	0.862351	0.733603	0.881951
hsa-miR-9	hsa-miR-9	407046	UCUUUGGUUAUCUAGCUGUAUGA	B9	10022	1.03096	0.367573	0.574055	0.65753	0.828562	0.91227	0.919287	0.886706	1.06047	1.25236	1.13349	1.14877	1.16418	0.893211	0.96026	0.847972	0.740617	0.921247
hsa-miR-17-3p	hsa-miR-17-3p	406952	ACUGCAGUGAAGGCACUUGU	B10	11112	1.09393	1.10173	1.05038	1.08202	0.917157	1.03101	1.25258	1.06692	1.03349	0.954762	1.10047	1.02958	1.04038	1.00851	1.08128	1.16943	1.0841	1.07674
hsa-miR-134	hsa-miR-134	406924	UGUGACUGGUUGACCAGAGGG	B11	10800	1.04721	1.09548	1.05653	1.0664	1.2381	1.096	0.934846	1.08965	0.985958	0.962907	0.95061	0.966492	0.863232	1.03295	1.04825	0.761432	0.698807	0.880934
hsa-miR-199b	hsa-miR-199b	406978	CCCAGUGUUUAGACUAUCUGUUC	B12	10553	0.996158	1.20089	1.1684	1.12182	1.02198	1.16858	1.08868	1.09308	1.02742	1.08863	1.07934	1.06513	1.17827	1.05383	1.09557	1.23837	1.30928	1.17506
hsa-miR-23b	hsa-miR-23b	407011	AUCACAUUGCCAGGGAUUACC	B13	10711	0.963503	1.09016	1.05864	1.03743	0.856183	1.01755	1.04848	0.974071	1.00506	0.960614	0.891431	0.952369	0.894212	1.02201	0.990932	1.10559	1.06647	1.01584
hsa-miR-20b	hsa-miR-20b	574032	CAAAGUGCUCAUAGUGCAGGUAG	B14	10975	0.961094	0.925326	0.943248	0.943223	0.975751	0.911	0.980603	0.955785	1.02452	1.04515	1.07867	1.04944	1.14715	1.05035	1.06752	1.25419	1.33201	1.17025
hsa-miR-425	hsa-miR-425	494337	AUCGGGAAUGUCGUGUCCGCC	B15	10515	0.97637	1.06003	1.04456	1.02699	0.93833	0.971625	1.04588	0.98528	0.993344	1.03502	1.02396	1.01744	1.00483	1.01349	1.01957	1.20514	1.23673	1.09595
hsa-miR-213	hsa-miR-213	406995	ACCAUCGACCGUUGAUUGUACC	B16	10381	0.962642	0.996758	0.98193	0.980443	1.31441	1.01136	0.985372	1.10371	0.982597	0.988822	1.06791	1.01311	1.09709	1.04596	1.03063	1.16836	1.2014	1.10869
hsa-miR-182*	hsa-miR-182*	406958	UGGUUCUAGACUUGCCAACUA	B17	10801	1.01245	0.84106	0.902744	0.91875	0.906536	0.971663	1.04183	0.973342	0.986012	0.817906	0.813868	0.872596	0.897059	0.937295	0.998199	0.720081	0.924601	0.895447
hsa-miR-215	hsa-miR-215	406997	AUGACCUAUGAAUUGACAGAC	B18	10874	0.91832	0.949632	0.951705	0.939886	0.981254	0.9556	0.92101	0.952621	0.928841	0.739664	0.923841	0.864115	0.925254	0.993051	0.946019	0.940824	0.767651	0.91456
hsa-miR-526a	hsa-miR-526a	574475	CUCUAGAGGGAAGCACUUUCU	B19	10802	0.982215	1.01777	1.02773	1.00924	1.15207	0.955475	0.994684	1.03408	1.02435	0.994471	1.04644	1.02175	0.957643	0.952625	0.924497	1.02782	1.02485	0.977486
hsa-miR-216	hsa-miR-216	406998	UAAUCUCAGCUGGCAACUGUG	B20	10872	1.02941	1.05991	1.091	1.06011	0.913673	0.988252	1.02813	0.976686	1.02939	1.05381	0.975669	1.01962	1.29774	0.993763	1.02846	1.04268	1.16921	1.10637
hsa-miR-138	hsa-miR-138	406930	AGCUGGUGUUGUGAAUC	B21	10829	1.03144	1.05821	1.05697	1.04887	1.01564	0.920148	0.965094	0.96696	0.990395	1.04689	1.05718	1.03149	1.04475	0.96491	0.967034	1.28898	1.24613	1.10236
hsa-miR-217	hsa-miR-217	406999	UACUGCAUCAGGAACUGAUUGGAU	B22	10304	0.968751	1.08241	1.07485	1.042	1.19264	0.934782	0.956943	1.02812	1.01203	1.05345	0.956687	1.00739	0.86164	0.919133	0.929331	0.7675	0.797756	0.855072
C	C	0	0	B23	0	0.943699	1.08372	1.07457	1.034	0.958687	1.0173	0.983473	0.986487	0.978944	0.997011	1.06539	1.01378	1.05022	0.953602	0.994001	0.987418	1.13413	1.02388
C	C	0	0	B24	0	0.958635	1.01639	1.05663	1.01055	1.1048	1.0814	0.996424	1.06087	0.991424	1.07194	1.0118	1.02505	0.728475	0.991566	1.03731	0.976862	1.0593	0.958703
hsa-miR-448	hsa-miR-448	554212	UUGCAUAUGUAGGAUGUCCCAU	C1	10520	1.09969	1.21245	1.071	1.12771	1.60218	0.936617	0.997327	1.17871	1.02774	1.04212	1.06	1.04329	1.25756	0.929133	0.925596	0.818102	0.850405	0.95616
hsa-miR-375	hsa-miR-375	494324	UUUGUUCGUUCGGCUCGCGUGA	C2	10327	1.06366	1.15701	1.10395	1.10821	1.10772	1.01928	1.13525	1.08742	1.03011	0.96391	1.0142	1.00274	1.03071	1.00527	1.01315	0.980396	0.852259	0.976357
hsa-miR-380-5p	hsa-miR-380-5p	494329	UGGUUGACCAUAGAACAUGCGC	C3	10200	0.384388	1.06441	1.09221	0.847002	0.858038	0.877528	1.18429	0.973284	0.95356	0.759902	0.854246	0.855903	0.96834	0.952426	0.91042	0.727899	0.54559	0.820935
hsa-miR-22	hsa-miR-22	407004	AAGCUGCCAGUUGAAGAACUGU	C4	10203	1.08907	1.14	1.27505	1.16804	1.19407	0.941259	1.07619	1.0705	1.01883	0.977302	1.08016	1.02543	1.06136	1.05675	1.00216	1.05829	1.12357	1.06043
hsa-miR-125b	hsa-miR-125b	406911	UCCCUGAGACCCUAACUUGUGA	C5	10148	1.08319	1.13166	1.14873	1.12119	1.18455	0.907142	1.00139	1.03103	1.03912	1.14808	1.13884	1.10868	1.48548	1.04701	1.1025	1.52242	1.36263	1.30401
hsa-miR-302b*	hsa-miR-302b*	442894	ACUUUAACAUGGAAGUGCUUUCU	C6	10713	1.09732	1.06624	1.0635	1.07569	1.0531	1.07074	1.00615	1.04333	1.02498	1.14136	1.07067	1.079	1.28783	1.06072	1.00405	1.31805	1.30647	1.19543
hsa-miR-526b*	hsa-miR-526b*	574468	AAAGUGCUUCCUUUUAGAGGC	C7	10284	0.844093	0.721559	0.706149	0.757267	0.922744	0.935857	0.993114	0.950572	0.999053	1.09711	0.939963	1.01204	0.81208	1.01895	0.955243	1.04327	1.0059	0.967088
hsa-miR-516-3p	hsa-miR-516-3p	574485	UGCUUCCUUUCAGAGGGU	C8	10767	0.969245	1.03228	1.04228	1.0146	0.635308	0.974067	0.947331	0.852235	1.01085	1.06339	1.05077	1.04167	0.837137	1.07105	1.05367	1.08776	1.08588	1.0271
hsa-miR-509	hsa-miR-509	574514	UGAUUGGUACGUCUGUGGGUAGA	C9	10367	1.06369	1.07041	1.04772	1.06061	0.859963	0.956075	0.96467	0.926903	1.03219	0.997164	1.02191	1.01709	1.0294	1.06864	1.03557	0.99435	1.0747	1.04053
hsa-miR-135a	hsa-miR-135a	406925	UAUGGCUUUUUAUUCCUAUGUGA	C10	11126	1.02346	0.938197	0.96395	0.975201	0.987951	1.10634	1.05598	1.05009	1.02788	0.976666	1.03747	1.01401	0.766635	1.03142	1.01186	0.930282	0.991083	0.946255
hsa-miR-187	hsa-miR-187	406963	UCGUGUCUUGUGUUGCAGCCG	C11	10755	1.10962	1.24783	1.31879	1.22541	1.16045	1.03052	1.02556	1.07218	1.00665	1.13359	1.19867	1.11297	0.87966	1.05022	1.09594	1.06342	1.01072	1.01999
hsa-miR-153	hsa-miR-153	406944	UUGCAUAGUCACAAAAGUGA	C12	11007	1.04998	0.880873	0.896046	0.942298	0.85724	0.985469	0.953094	0.931935	0.96743	0.819284	0.814663	0.867126	0.760849	0.963505	0.920788	0.545102	0.519526	0.741954
hsa-miR-383	hsa-miR-383	494332	AGAUCAGAAGGUGAUUGUGGCU	C13	10353	0.997898	0.884108	0.888565	0.923524	0.913506	0.968182	1.03318	0.971624	0.93821	0.783012	0.84641	0.855877	0.94076	0.991361	1.06062	0.918499	0.920017	0.966252
hsa-miR-524	hsa-miR-524	574478	GAAGGCGCUUCCCUUUGGAGU	C14	10729	1.00902	1.0397	1.06706	1.03859	1.06779	1.07636	0.999523	1.04789	0.996648	1.12922	1.10077	1.07555	0.853483	1.05149	1.08124	0.956407	1.18434	1.02539
hsa-miR-488	hsa-miR-488	574441	CCCAGAUAAUGGCACUCUCAA	C15	10241	1.04682	0.955888	0.9462	0.98297	1.13909	1.1129	0.984708	1.0789	0.986979	1.11788	0.961999	1.02229	1.08804	1.04794	1.02401	1.19408	0.934435	1.0577
hsa-miR-526c	hsa-miR-526c	574466	CUCUAGAGGGAAGCGCUUUCUGUU	C16	10475	1.02101	0.96285	0.97408	0.985981	0.796009	0.976813	0.976293	0.916372	0.986386	1.04727	1.00852	1.01406	0.926963	0.881228	0.940128	1.07007	0.877628	0.939203
hsa-miR-519d	hsa-miR-519d	574480	CAAAGUGCCUCCCUUUAGAGUGU	C17	10624	0.978124	1.15021	1.14916	1.0925	1.08151	0.952473	0.994167	1.00938	1.03798	1.17912	1.04707	1.08806	1.14605	1.02547	1.04277	1.19073	1.14677	1.11036
hsa-miR-432*	hsa-miR-432*	574451	CUGGAUGGCUCCUCCAUGUCU	C18	10838	1.06753	1.03033	0.986057	1.02797	0.98385	1.06967	1.03037	1.02796	0.996121	1.03279	0.972381	1.00043	0.90545	0.963368	0.93567	0.620217	0.830601	0.851061
hsa-miR-140	hsa-miR-140	406932	AGUGGUUUUACCCUAUGGUAG	C19	10097	1.03985	0.992547	0.963997	0.9988	0.98518	0.932832	0.902558	0.94019	0.983934	0.955	0.937596	0.958843	0.979486	0.976506	1.01036	0.861294	0.901235	0.945775
hsa-miR-142-3p	hsa-miR-142-3p	406934	UGUAGUGUUUCCUACUUUAUGGA	C20	10398	0.915755	0.84994	0.889037	0.884911	0.768664	0.923335	0.893347	0.861782	0.905879	0.78936	0.774716	0.823318	0.835531	0.883057	0.942839	0.854959	0.943482	0.891973
hsa-miR-7	hsa-miR-7	407043	UGGAAGACUAGUGAUUUUGUUG	C21	10568	1.00161	0.833467	0.860961	0.89868	0.836179	1.05906	0.975383	0.956875	0.990938	0.863858	0.806321	0.887039	1.07847	0.89997	0.953531	0.857942	0.816432	0.92127
hsa-miR-125a	hsa-miR-125a	406910	UCCCUGAGACCCUUUAACCUGUG	C22	10390	1.02969	0.80545	0.698802	0.844649	0.951613	1.0336	1.03872	1.00798	1.02454	0.954194	1.13576	1.03817	1.13565	1.04254	1.02656	1.32696	1.39286	1.18491
C	C	0	0	C23	0	0.999199	0.986205	0.985052	0.990152	1.22829	1.09974	0.918043	1.08202	1.01847	1.06716	1.05773	1.04779	1.02279	0.965239	0.947877	1.00244	1.23455	1.03458
C	C	0	0	C24	0	1.00296	0.974145	0.961778	0.979629	0.988602	1.04957	0.91279	0.983655	0.993792	0.982672	1.0906	1.02236	0.977915	1.01668	1.00709	1.05074	1.05002	1.02049
hsa-miR-342	hsa-miR-342	442909	UCUCACACAGAAAUCGCACCCGUC	D1	10310	0.98381	0.535022	0.409027	0.64262	1.00283	0.870119	0.893782	0.922244	0.969943	0.915447	0.900556	0.928649	0.851776	0.978709	0.954136	0.907393	0.806809	0.899765
hsa-miR-222	hsa-miR-222	407007	AGCUACAUCUGGCUACUGGGUCUC	D2	10109	1.02835	1.046	1.10697	1.06044	1.08023	0.974587	0.915015	0.989943	1.0126	0.968746	0.929101	0.970148	0.852559	0.941564	1.02945	1.00198	0.996798	0.964471
hsa-miR-409-3p	hsa-miR-409-3p	574413	CGAAUGUUGCUCGGUGAACCCCU	D3	10414	1.03903	0.55657	0.784997	0.793531	0.952609	0.91403	0.874538	0.913726	0.991564	0.812273	0.979496	0.927778	0.961342	1.00459	1.00216	1.05345	1.01824	1.00796
hsa-miR-224	hsa-miR-224	407009	CAAGUCACUAGUGGUUCCGUUUA	D4	11010	1.05114	1.11974	1.11834	1.09641	1.05439	0.93612	1.00543	0.998646	1.01401	0.929294	0.901629	0.948311	0.849775	0.960254	1.01905	1.06657	0.988833	0.976897
hsa-miR-18a*	hsa-miR-18a*	406953	ACUGCCCUAAGUGCUCCUUCU	D5	10216	1.0219	1.0645	1.08174	1.05605	1.07224	1.03903	0.940631	1.0173	0.988188	0.947018	0.908254	0.94782	0.893174	0.997244	1.04214	0.826621	0.959673	0.94377
hsa-miR-301	hsa-miR-301	407027	CAGUGCAAUAGUAUUGUCAAAGC	D6	10978	1.01382	0.995684	1.03899	1.01616	0.843058	1.01781	1.03425	0.965039	1.04881	0.933638	0.883452	0.955299	1.10996	1.02639	1.07472	1.17205	1.07904	1.09243
hsa-miR-32	hsa-miR-32	407036	UAUUGCACAUUACUAAGUUGC	D7	10124	1.01115	1.05402	1.02873	1.0313	1.21911	1.07421	1.09998	1.1311	1.00349	1.12103	1.0762	1.06691	1.01877	1.05944	1.02716	1.1338	1.34927	1.11769
hsa-miR-30b	hsa-miR-30b	407030	UGUAAACAUCCUACACUCAGCU	D8	10986	0.990466	0.92916	1.07449	0.998039	0.948357	1.00143	1.04649	0.99876	0.997132	0.965759	0.941509	0.968133	0.988594	0.98624	1.02687	0.87052	0.855565	0.945559
hsa-miR-139	hsa-miR-139	406931	UCUACAGUGCACGUGUCU	D9	10740	1.026	1.15153	1.08211	1.08655	1.13295	1.04077	0.976055	1.04993	1.03253	1.04652	1.01387	1.03097	0.947338	1.03568	1.0312	1.10465	1.26396	1.07657
hsa-miR-31	hsa-miR-31	407035	GGCAAGAUGCUGGCAUAGCUG	D10	10757	1.01511	1.11744	1.11467	1.08241	0.901914	0.984447	1.02514	0.970501	0.991963	1.06025	1.03489	1.02904	1.13802	1.04252	1.031	1.08364	1.11011	1.08106
hsa-miR-379	hsa-miR-379	494328	UGGUAGACUAUGGAACGUA	D11	11079	1.05848	1.10674	1.07318	1.07947	0.851467	1.08419	1.02199	0.98588	0.971506	1.07675	1.06111	1.03646	1.09753	1.02087	0.938475	1.05112	1.0498	1.03156
hsa-miR-320	hsa-miR-320	407037	AAAAGCUGGGUUGAGAGGGCGAA	D12	10214	1.01534	1.09267	1.11581	1.07461	0.917332	1.07457	1.07344	1.02178	0.991544	1.08054	1.0617	1.04459	0.895758	1.03776	1.02953	0.941054	0.759047	0.932629
hsa-let-7b	hsa-let-7b	406884	UGAGGUAGUAGGUUGUGUGGUU	D13	11050	0.918857	1.04733	1.05916	1.00845	0.937018	1.04626	1.07268	1.01865	1.01052	1.08634	1.15134	1.08273	0.994158	0.980999	1.04551	1.05605	1.05143	1.02563
hsa-miR-324-5p	hsa-miR-324-5p	442898	CGCAUCCCCUAGGGCAUUGGUGU	D14	10253	0.956058	1.06529	1.04771	1.02302	0.816973	1.02692	1.12739	0.99043	0.984864	1.04329	1.01912	1.01576	1.11123	1.05729	1.0471	1.07891	1.09934	1.07878
hsa-miR-150	hsa-miR-150	406942	UCUCCCAACCCUUGUACCAGUG	D15	10070	1.00208	1.04988	1.0236	1.02519	1.29714	0.955506	1.10333	1.11866	0.992308	1.10653	1.11851	1.07245	1.06831	0.996879	0.983928	0.975916	1.01382	1.00777
hsa-miR-325	hsa-miR-325	442899	CCUAGUAGGUGUCCAGUAAGUGU	D16	10032	0.975072	0.971837	0.979913	0.975607	0.927148	0.949022	0.982023	0.952731	0.993236	1.04076	1.02639	1.02013	0.971993	0.981428	1.01321	0.976801	0.93016	0.974719
hsa-miR-18a	hsa-miR-18a	406953	UAAGGUGCAUCUAGUGCAGAUA	D17	10477	1.01867	0.931486	0.928411	0.959523	0.930086	0.992461	1.01066	0.977737	1.03364	0.969907	1.01983	1.00779	0.892129	1.03217	0.94369	0.901643	0.881244	0.930176
hsa-miR-326	hsa-miR-326	442900	CCUCUGGGCCCUUCCUCCAG	D18	10686	1.04963	1.03254	1.0561	1.04609	1.39611	1.06639	1.07504	1.17918	1.00973	1.13804	1.12137	1.08971	1.30594	0.998821	1.01133	1.27662	1.1554	1.14962
hsa-miR-205	hsa-miR-205	406988	UCCUUCAUUCCACCGGAGUCUG	D19	11015	1.00234	1.0055	0.98993	0.999258	0.884159	0.920225	0.829512	0.877966	0.98007	0.907622	0.852123	0.913272	1.05107	0.930317	0.93183	0.928402	0.900036	0.948331
hsa-miR-33	hsa-miR-33	407039	GUGCAUUGUAGUUGCAUUG	D20	10017	1.04331	1.06039	1.0053	1.03634	1.00372	1.0622	0.9354	1.00044	1.04186	0.965562	1.0711	1.02617	0.954156	0.989019	0.960583	1.08058	1.01073	0.999015
hsa-miR-30a-3p	hsa-miR-30a-3p	407029	CUUUCAGUCGGAUGUUUGCAGC	D21	10611	0.907374	1.01314	0.892448	0.937653	1.06947	0.97527	1.02462	1.02312	0.936775	0.923826	1.03127	0.963956	0.895422	0.944682	0.969186	0.691899	0.784697	0.857177
hsa-miR-330	hsa-miR-330	442902	GCAAAGCACACGGCCUGCAGAGA	D22	10735	0.977006	0.97004	0.953763	0.966937	0.770365	1.05423	0.908934	0.911176	1.00345	1.06264	1.00685	1.02431	1.12374	0.982927	0.971052	0.964559	1.06152	1.02076
C	C	0	0	D23	0	0.958188	0.990766	0.948229	0.965728	1.09791	0.968741	1.01621	1.02762	0.999508	0.941038	0.999035	0.97986	0.948281	1.03679	0.936244	0.935782	0.86003	0.943425
C	C	0	0	D24	0	0.960206	0.97459	0.949863	0.961553	0.953704	0.941831	0.979283	0.958273	1.00334	0.917327	0.856017	0.92556	1.05954	0.982101	0.98073	0.916697	1.00547	0.988907
hsa-miR-514	hsa-miR-514	574516	AUUGACACUUCUGUGAGUAG	E1	10278	1.10092	1.091	1.37404	1.18866	0.866184	1.04336	0.996099	0.968549	1.03112	0.993682	1.05687	1.02723	1.14581	1.03964	1.03111	0.978416	1.05121	1.04924
hsa-let-7c	hsa-let-7c	406885	UGAGGUAGUAGGUUGUAUGGUU	E2	10436	1.06702	1.11139	1.12646	1.10162	1.17261	0.945896	0.965411	1.02797	1.02275	1.07097	1.09632	1.06335	1.16769	0.976896	1.01547	1.05355	1.22597	1.08792
hsa-miR-505	hsa-miR-505	574508	GUCAACACUUGCUGGUUUCCUC	E3	10282	1.07288	1.00881	0.987035	1.02291	1.10475	1.01633	0.924335	1.01514	1.01639	1.03216	0.942837	0.997131	0.975785	1.00122	1.01437	0.815726	0.954792	0.952379
hsa-miR-127	hsa-miR-127	406914	UCGGAUCCGUCUGAGCUUGGCU	E4	10400	1.02983	1.05696	1.04067	1.04249	1.21288	0.932905	1.00354	1.04977	1.01181	0.947	0.997189	0.985332	1.20034	0.982939	0.995752	1.08369	1.13183	1.07891
hsa-miR-27b	hsa-miR-27b	407019	UUCACAGUGGCUAAGUUCUGC	E5	10750	1.0714	0.997008	0.936385	1.0016	1.20184	0.931235	0.963812	1.03229	1.00488	0.721745	0.705348	0.810659	0.787938	1.0048	0.956334	0.919619	0.925452	0.918828
hsa-miR-363	hsa-miR-363	574031	AAUUGCACGGUAUCCAUCUGUA	E6	10149	1.13612	1.01243	1.03345	1.06066	1.13061	1.0687	1.09936	1.09956	1.0481	1.04732	1.08063	1.05868	1.0357	1.04667	1.02642	1.07494	0.997951	1.03634
hsa-miR-520a*	hsa-miR-520a*	574467	CUCCAGAGGGAAGUACUUUCU	E7	10065	1.05935	1.05959	1.09396	1.07096	0.878575	1.05205	0.917718	0.949449	0.990738	0.93222	0.938418	0.953792	0.983736	1.0391	1.05998	0.945952	0.738292	0.953412
hsa-miR-186	hsa-miR-186	406962	CAAAGAAUUCUCCUUUUGGGCUU	E8	10468	1.03432	1.09455	1.06473	1.06453	0.996039	0.96339	1.03326	0.997561	1.0145	1.07839	1.05509	1.04933	0.864065	0.933351	0.986405	1.01811	1.0029	0.960968
hsa-miR-520d	hsa-miR-520d	574482	AAAGUGCUUCUCUUUGGUGGGUU	E9	10376	0.95387	1.03616	1.00288	0.997635	0.976099	1.06521	0.962039	1.00112	0.992969	0.949443	0.940999	0.961137	0.65034	1.04581	1.01146	0.978014	0.894224	0.915969
hsa-miR-450	hsa-miR-450	554214	UUUUUGCGAUGUGUUCCUAAUA	E10	11110	1.02831	1.05244	1.0374	1.03938	0.972976	1.04419	1.0281	1.01509	0.99656	1.04569	1.07203	1.03809	0.797607	0.921843	0.98039	0.781795	0.732432	0.842813
hsa-miR-145	hsa-miR-145	406937	GUCCAGUUUUCCCAGGAAUCCCUU	E11	10606	0.685576	0.316594	0.334419	0.445529	0.802875	0.926262	0.935129	0.888089	1.015	1.11065	1.13983	1.08849	1.27065	1.00416	1.02583	1.23916	1.35253	1.17847
hsa-miR-19a	hsa-miR-19a	406979	UGUGCAAAUCUAUGCAAAACUGA	E12	10649	1.03921	1.06097	1.05686	1.05235	1.01668	1.11645	1.14152	1.09155	0.997536	1.07257	1.10059	1.0569	1.14416	0.957634	0.953416	1.14858	1.14196	1.06915
hsa-miR-523	hsa-miR-523	574471	AACGCGCUUCCCUAUAGAGGG	E13	10229	1.01136	1.12548	1.08638	1.07441	0.994668	1.07819	1.00874	1.0272	1.01589	1.08749	1.12729	1.07689	1.16788	1.02798	1.01649	0.756551	0.749677	0.943714
hsa-miR-372	hsa-miR-372	442917	AAAGUGCUGCGACAUUUGAGCGU	E14	10165	0.899761	1.05075	0.966948	0.972486	1.14204	1.02091	1.02937	1.0641	1.02092	0.996548	0.931078	0.982847	0.864389	0.912181	0.990354	0.942578	1.06969	0.955838
hsa-miR-433	hsa-miR-433	574034	AUCAUGAUGGGCUCCUCGGUGU	E15	10774	0.868826	0.999355	0.980062	0.949414	0.92824	1.02538	0.983994	0.979206	0.989692	0.870734	0.833943	0.898123	0.946605	1.03028	1.02703	1.23436	1.28008	1.10367
hsa-miR-146b	hsa-miR-146b	574447	UGAGAACUGAAUUCCAUAGGCU	E16	10105	0.942408	1.01068	1.03093	0.994672	1.10197	1.06451	1.01796	1.06148	0.998634	1.06816	1.05447	1.04042	1.18077	0.996394	1.00244	1.25637	1.32304	1.1518
hsa-miR-422b	hsa-miR-422b	494327	CUGGACUUGGAGUCAGAAGGCC	E17	10303	1.02898	1.19704	1.19593	1.14065	0.905383	1	1.09746	1.00095	1.01012	1.08581	1.08219	1.05938	1.08511	1.05835	1.03917	1.24351	1.25219	1.13566
hsa-miR-195	hsa-miR-195	406971	UAGCAGCACAGAAAUAUUGGC	E18	10827	0.893839	1.02457	1.01594	0.978116	0.985869	0.984563	0.975994	0.982142	0.957473	0.958944	0.92569	0.947369	0.727308	1.01904	0.993814	0.913986	0.673646	0.86556
hsa-miR-146a	hsa-miR-146a	406938	UGAGAACUGAAUUCCAUGGGUU	E19	10722	1.0787	1.08966	1.05615	1.07484	1.11105	0.957663	0.991046	1.01992	0.980565	1.14023	1.1499	1.09023	0.915806	0.975612	1.03779	1.21881	1.06672	1.04295
hsa-miR-34c	hsa-miR-34c	407042	AGGCAGUGUAGUUAGCUGAUUGC	E20	11039	0.930127	0.735567	0.729404	0.798366	0.768892	1.07262	1.01533	0.952281	0.923272	0.905517	0.963254	0.930681	1.19747	1.01952	0.936949	0.816778	0.818447	0.957832
hsa-miR-202	hsa-miR-202	574448	AGAGGUAUAGGGCAUGGGAAAA	E21	11019	1.04612	0.984291	1.00089	1.01043	0.758537	0.962866	1.02133	0.914245	1.02078	1.07028	1.06434	1.0518	0.876467	1.02619	0.944177	0.720959	0.673203	0.8482
hsa-miR-378	hsa-miR-378	494327	CUCCUGACUCCAGGUCCUGUGU	E22	10049	0.985324	0.888012	0.933853	0.93573	1.13036	0.88755	0.934513	0.98414	0.920081	0.818023	0.810338	0.849481	1.16026	0.967925	0.905013	0.987949	1.02459	1.00915
C	C	0	0	E23	0	1.0166	0.978327	0.990133	0.995021	0.98393	0.895317	1.01084	0.963363	1.01633	1.05182	0.970048	1.01273	0.927913	0.989073	1.05302	0.883948	0.770683	0.924927
C	C	0	0	E24	0	1.01349	1.00327	0.962882	0.993213	0.905381	0.931992	0.928223	0.921865	1.00469	0.924224	0.944585	0.957832	0.906706	1.02746	0.994067	0.946312	1.1447	1.00385
hsa-miR-367	hsa-miR-367	442912	AAUUGCACUUUAGCAAUGGUGA	F1	10832	1.0752	1.08951	1.04289	1.0692	0.941388	1.06215	1.06418	1.02257	0.996697	1.1802	1.2337	1.13687	0.897381	1.02009	1.04376	1.16879	1.29301	1.0846
hsa-miR-331	hsa-miR-331	442903	GCCCCUGGGCCUAUCCUAGAA	F2	10881	1.06646	1.04409	1.0447	1.05175	1.32175	1.08284	1.07322	1.15927	1.03686	0.972288	0.985325	0.998158	0.943544	1.01628	1.06605	1.22701	1.14129	1.07883
hsa-miR-487	hsa-miR-487	0	AAUCAUACAGGGACAUCCAGUU	F3	10648	1.13047	1.02817	1.03402	1.06422	0.963252	1.04435	0.936302	0.981302	0.988982	0.932449	0.965192	0.962207	1.04349	1.0412	1.04188	1.0615	1.15183	1.06798
hsa-miR-335	hsa-miR-335	442904	UCAAGAGCAAUAACGAAAAAUGU	F4	10063	1.0281	1.03428	1.10444	1.0556	1.0393	1.0893	0.965711	1.03144	1.02388	1.10306	1.10947	1.0788	1.19012	1.04565	1.02647	1.27349	1.16666	1.14048
hsa-miR-99b	hsa-miR-99b	407056	CACCCGUAGAACCGACCUUGCG	F5	11021	0.996723	1.00672	1.04416	1.01587	1.2334	0.976432	0.976879	1.06224	0.990246	1.15323	1.13051	1.09133	0.821946	0.921211	0.916201	0.877827	0.790278	0.865493
hsa-miR-337	hsa-miR-337	442905	UCCAGCUCCUAUAUGAUGCCUUU	F6	10155	1.08776	0.949838	0.95358	0.99706	0.862141	1.04744	0.950814	0.953466	0.9903	0.979052	0.935989	0.968447	0.786226	0.993728	0.998496	0.79018	0.673869	0.8485
hsa-let-7f	hsa-let-7f	406888	UGAGGUAGUAGAUUGUAUAGUU	F7	10902	1.04637	1.01188	1.01843	1.02556	1.24093	1.02136	0.971667	1.07799	1.00096	1.08134	1.11337	1.06522	1.19141	0.979361	0.947732	1.09367	1.25934	1.0943
hsa-miR-338	hsa-miR-338	442906	UCCAGCAUCAGUGAUUUUGUUGA	F8	10094	1.02429	1.0397	1.02505	1.02968	1.31711	1.02405	0.945208	1.09545	1.00409	1.06084	1.03517	1.03337	0.923378	1.01799	0.989355	0.919412	0.994976	0.969022
hsa-miR-151	hsa-miR-151	442893	ACUAGACUGAAGCUCCUUGAGG	F9	10819	0.972042	1.08331	0.994232	1.01653	0.901444	0.858475	0.971549	0.910489	1.00954	0.73879	0.76513	0.837822	1.02586	0.958238	0.956143	0.986003	1.14191	1.01363
hsa-miR-340	hsa-miR-340	442908	UCCGUCUCAGUUACUUUAUAGCC	F10	10993	1.02844	1.01982	0.994983	1.01442	0.833304	1.053	0.951312	0.945874	0.978864	0.969732	1.01777	0.98879	1.03881	0.986947	0.941116	0.768052	0.811884	0.909361
hsa-miR-18b	hsa-miR-18b	574033	UAAGGUGCAUCUAGUGCAGUUA	F11	10493	1.05334	1.0101	1.03625	1.03323	1.02233	0.881131	1.0359	0.979786	1.0174	1.01532	0.961197	0.997973	0.888742	0.989555	0.98079	0.937626	0.974524	0.954247
hsa-miR-373	hsa-miR-373	442918	GAAGUGCUUCGAUUUUGGGGUGU	F12	11024	0.97127	1.00683	0.945893	0.974665	0.947412	0.986301	0.981904	0.971872	0.994007	0.972087	0.958017	0.974704	0.80794	1.03212	1.00782	0.970615	1.00936	0.965571
hsa-miR-208	hsa-miR-208	406990	AUAAGACGAGCAAAAAGCUUGU	F13	10677	0.836432	1.01877	0.958166	0.937789	0.739519	1.05281	1.04681	0.946382	1.00534	1.06603	1.20381	1.09173	1.09023	0.95211	0.980046	0.970601	0.991219	0.996842
hsa-miR-410	hsa-miR-410	574434	AAUAUAACACAGAUGGCCUGU	F14	11119	1.0149	1.03338	1.03263	1.02697	1.09241	1.01177	1.06987	1.05802	1.00269	1.07677	1.10904	1.06283	1.1574	0.991694	1.02124	1.18716	1.11048	1.0936
hsa-miR-30d	hsa-miR-30d	407033	UGUAAACAUCCCCGACUGGAAG	F15	10756	0.898281	0.940149	0.998445	0.945625	1.11675	1.03203	1.03655	1.06178	0.995357	1.06233	1.0491	1.03559	1.07188	1.03543	0.978197	1.09582	1.13052	1.06237
hsa-miR-451	hsa-miR-451	574411	AAACCGUUACCAUUACUGAGUUU	F16	10789	0.938872	1.00023	0.999497	0.979535	0.953635	1.05805	1.11571	1.04246	1.00551	0.894766	0.834914	0.91173	1.40719	1.04922	1.04144	1.17698	1.18926	1.17282
hsa-miR-368	hsa-miR-368	442913	ACAUAGAGGAAAUUCCACGUUU	F17	10366	1.0271	1.03566	1.02123	1.028	1.07141	1.00676	0.914781	0.997653	0.93267	0.703389	0.684417	0.773492	0.65703	0.968733	0.979745	0.75021	0.694169	0.809978
hsa-miR-483	hsa-miR-483	619552	UCACUCCUCUCCUCCCGUCUUCU	F18	10693	0.926771	0.962349	0.947042	0.945387	1.00457	0.944272	0.982122	0.976988	1.00474	1.09008	1.03147	1.0421	1.0827	0.991196	0.980834	0.947512	0.970196	0.994488
hsa-miR-517b	hsa-miR-517b	574483	UCGUGCAUCCCUUUAGAGUGUU	F19	10281	1.01539	0.914426	0.890779	0.940199	0.98639	0.978397	1.03932	1.00137	1.00148	0.987474	0.950446	0.979801	1.20066	0.960577	0.985744	1.00061	1.21035	1.07159
hsa-miR-484	hsa-miR-484	619553	UCAGGCUCAGUCCCCUCCCGAU	F20	10379	1.05028	0.956055	0.969439	0.991924	1.0485	0.91689	1.03404	0.999809	1.01225	1.07127	1.04369	1.0424	1.10865	1.04089	1.00163	1.01256	0.95694	1.02413
hsa-miR-100	hsa-miR-100	406892	AACCCGUAGAUCCGAACUUGUG	F21	10188	0.875005	0.985983	1.01734	0.959442	1.07822	0.958064	1.00941	1.01523	1.01518	1.02969	0.987796	1.01089	0.936805	0.99724	1.00594	0.933443	0.81308	0.937302
hsa-miR-485-5p	hsa-miR-485-5p	574436	AGAGGCUGGCCGUGAUGAAUUC	F22	10837	0.970428	0.94283	0.975153	0.962804	0.703863	1.06912	0.9612	0.911394	0.97961	0.967255	0.927326	0.958064	0.953202	1.03415	1.04824	0.752374	0.786476	0.914887
C	C	0	0	F23	0	0.994446	0.965494	1.07643	1.01212	1.03883	0.913211	1.02434	0.992128	0.99679	0.944259	0.948319	0.963123	0.798116	0.969053	1.02429	1.10592	0.966009	0.972678
C	C	0	0	F24	0	1.00001	0.953798	0.905756	0.953189	0.682223	0.947515	0.953135	0.860958	1.01683	0.996797	1.08101	1.03155	0.947382	1.00698	1.02918	1.06234	0.886425	0.986462
hsa-miR-183	hsa-miR-183	406959	UAUGGCACUGGUAGAAUUCACUG	G1	10415	1.05597	1.0221	1.01484	1.03097	1.20606	1.06822	1.1112	1.1285	1.02553	1.09644	1.08766	1.06988	1.15889	1.12819	1.12361	1.41933	1.29678	1.22536
hsa-miR-155	hsa-miR-155	406947	UUAAUGCUAAUCGUGAUAGGGG	G2	11056	0.435214	0.138056	0.225743	0.266338	0.467794	0.790924	0.877602	0.712107	0.989242	0.914395	0.985027	0.962888	1.07499	0.989899	1.04692	0.902664	0.970233	0.99694
hsa-miR-502	hsa-miR-502	574504	AUCCUUGCUAUCUGGGUGCUA	G3	10480	1.09563	1.09512	1.1487	1.11315	1.08779	0.965712	0.93437	0.995957	1.05543	1.20417	1.11944	1.12635	0.940038	0.998433	1.02368	0.790038	1.16407	0.983251
hsa-miR-432	hsa-miR-432	574451	UCUUGGAGUAGGUCAUUGGGUGG	G4	10941	0.500234	0.177808	0.21661	0.298217	0.750949	0.979033	0.983224	0.904402	0.977984	1.08499	1.08298	1.04865	1.08231	1.02457	1.00844	0.899412	1.22638	1.04822
hsa-miR-206	hsa-miR-206	406989	UGGAAUGUAAGGAAGUGUGUGG	G5	10409	1.0877	0.980416	1.05371	1.04061	0.749055	0.97271	1.03568	0.919149	0.977069	0.777133	0.822429	0.858877	1.04277	0.986582	1.0394	1.0726	0.91015	1.0103
hsa-miR-101	hsa-miR-101	406893	UACAGUACUGUGAUAACUGAAG	G6	10537	1.11602	1.09911	1.12247	1.11254	0.94496	1.05648	1.0579	1.01978	0.848242	0.933751	0.846325	0.876106	0.71893	0.928116	0.916303	0.617983	0.686273	0.773521
hsa-miR-527	hsa-miR-527	574488	CUGCAAAGGGAAGCCCUUUCU	G7	10770	1.10106	1.1229	1.08971	1.10456	1.04087	0.88411	0.863768	0.929582	1.00092	0.711085	0.706781	0.806263	0.726548	0.954952	0.944363	0.359925	0.510981	0.699354
hsa-miR-496	hsa-miR-496	574454	AUUACAUGGCCAAUCUC	G8	11107	1.01314	1.13165	1.10728	1.08403	1.31198	0.991051	1.02588	1.10964	0.998835	1.04098	1.08653	1.04211	1.119	1.01881	0.984545	1.30924	1.43457	1.17323
hsa-miR-515-5p	hsa-miR-515-5p	574462	UUCUCCAAAAGAAAGCACUUUCUG	G9	10387	1.106	0.873939	0.962375	0.980773	1.006	1.02454	0.89029	0.973608	1.01855	1.08542	1.10262	1.06886	1.05962	0.990552	0.972573	0.932024	0.9733	0.985614
hsa-miR-508	hsa-miR-508	574513	UGAUUGUAGCCUUUUGGAGUAGA	G10	11033	0.934202	0.963777	0.935452	0.944477	1.13039	0.975043	0.995103	1.03351	0.967554	0.982021	0.937127	0.962234	1.35704	0.986885	0.960282	1.04559	1.20111	1.11018
hsa-miR-302d	hsa-miR-302d	442896	UAAGUGCUUCCAUGUUUGAGUGU	G11	10927	1.07006	1.1078	1.17224	1.1167	1.0168	0.95841	0.972477	0.982562	1.00759	0.952769	1.00959	0.989983	0.800076	0.955007	0.997508	1.25654	1.30284	1.06239
hsa-miR-412	hsa-miR-412	574433	ACUUCACCUGGUCCACUAGCCGU	G12	10071	1.02991	1.11898	1.03268	1.06052	1.02957	1.02929	0.964377	1.00774	1.0341	1.05884	1.05751	1.05015	1.02684	0.996232	0.967953	1.16973	0.971853	1.02652
hsa-miR-520a	hsa-miR-520a	574467	AAAGUGCUUCCCUUUGGACUGU	G13	10391	1.00692	1.02471	1.00115	1.01093	0.906425	1.08726	1.05259	1.01543	1.00723	1.0141	0.962787	0.994705	0.981114	0.946465	0.984088	1.01337	0.956807	0.976368
hsa-miR-373*	hsa-miR-373*	442918	ACUCAAAAUGGGGGCGCUUUCC	G14	10083	1.04866	1.08334	1.12006	1.08402	1.15234	1.07046	1.02796	1.08359	1.01375	1.01864	1.08926	1.04055	0.874371	1.02262	0.969144	1.05438	0.845355	0.953175
hsa-miR-431	hsa-miR-431	574038	UGUCUUGCAGGCCGUCAUGCA	G15	10091	1.09369	1.05574	1.10578	1.08507	1.00237	1.01196	1.06542	1.02658	1.01999	0.972245	0.937317	0.976519	0.90372	1.00314	0.991436	0.759114	0.533451	0.838173
hsa-miR-453	hsa-miR-453	574410	GAGGUUGUCCGUGGUGAGUUCG	G16	10084	0.961553	1.10945	1.04404	1.03835	1.05539	1.05086	1.02877	1.045	1.02062	1.07946	1.1031	1.06773	0.87536	1.03993	0.985701	0.916822	0.850102	0.933583
hsa-miR-495	hsa-miR-495	574453	AAACAAACAUGGUGCACUUCUUU	G17	10792	1.10132	1.22322	1.20448	1.17634	1.06909	1.17902	1.15184	1.13332	1.01566	1.15156	1.14482	1.10401	1.22583	0.972872	1.00578	1.39882	1.40007	1.20067
hsa-miR-27a	hsa-miR-27a	407018	UUCACAGUGGCUAAGUUCCGC	G18	10939	1.01915	1.06506	1.06028	1.04816	0.964869	0.926541	0.980877	0.957429	1.01334	0.766973	0.671893	0.817402	1.00511	0.971963	1.01538	1.07123	0.925615	0.997861
hsa-miR-130b	hsa-miR-130b	406920	CAGUGCAAUGAUGAAAGGGCAU	G19	10777	1.14544	1.11811	1.09316	1.11891	1.23388	1.03136	1.05985	1.10837	1.03398	1.13271	1.10632	1.091	1.01834	1.05168	1.02024	0.945068	0.86029	0.979124
hsa-miR-16	hsa-miR-16	406950	UAGCAGCACGUAAAUAUUGGCG	G20	10339	0.821408	0.777952	0.825112	0.808158	0.603372	1.00574	1.01106	0.873393	0.866208	0.781346	0.778014	0.808522	0.706032	0.877228	0.945563	0.670171	0.633505	0.7665
hsa-miR-202*	hsa-miR-202*	574448	UUUCCUAUGCAUAUACUUCUUU	G21	10949	1.0783	1.0693	1.10267	1.08342	1.21878	1.04221	0.929249	1.06341	1.04849	1.13116	1.09311	1.09092	1.09014	1.07017	1.05264	0.90332	0.996883	1.02263
hsa-miR-381	hsa-miR-381	494330	UAUACAAGGGCAAGCUCUCUGU	G22	10242	1.07576	1.1848	1.09735	1.1193	0.951618	0.991037	1.04199	0.994881	1.01496	1.13612	1.16667	1.10592	1.0818	1.06218	1.03795	1.21808	1.3438	1.14876
C	C	0	0	G23	0	1.0317	1.01011	1.00132	1.01438	1.03531	0.960059	0.967223	0.987531	1.02385	1.01663	1.00162	1.01404	1.09987	1.00606	0.974865	1.17321	0.980571	1.04692
C	C	0	0	G24	0	1.05792	1.22445	1.07513	1.11917	0.944607	0.93177	0.972693	0.94969	1.01749	0.943526	1.11112	1.02404	1.02202	1.01493	1.02691	1.05474	1.0132	1.02636
hsa-miR-154*	hsa-miR-154*	406946	AAUCAUACACGGUUGACCUAUU	H1	10731	1.05486	1.13162	1.19125	1.12591	1.28638	1.04589	1.13699	1.15642	1.02052	0.974837	0.969467	0.988274	1.00457	0.993741	1.00647	1.0583	1.14041	1.0407
hsa-miR-486	hsa-miR-486	619554	UCCUGUACUGAGCUGCCCCGAG	H2	10546	1.07755	1.13549	1.07942	1.09748	0.957221	1.02834	1.01117	0.998912	1.0609	1.07402	1.1889	1.10794	1.03696	1.04503	1.05661	0.893256	0.932427	0.992858
hsa-miR-190	hsa-miR-190	406965	UGAUAUGUUUGAUAUAUUAGGU	H3	11114	1.10835	1.07106	1.06749	1.0823	1.08157	1.02555	0.888829	0.998648	0.894289	0.722006	0.720977	0.779091	0.971346	0.977003	1.0034	1.20632	1.2255	1.07671
hsa-miR-491	hsa-miR-491	574444	AGUGGGGAACCCUUCCAUGAGGA	H4	10185	1.05511	0.811204	0.780024	0.882114	0.799659	0.897758	0.825402	0.84094	0.987216	0.744648	0.757881	0.829915	0.464981	1.02144	0.990644	0.56936	0.500174	0.709319
hsa-miR-211	hsa-miR-211	406993	UUCCCUUUGUCAUCCUUCGCCU	H5	10168	0.961461	1.00663	0.957432	0.975175	0.978449	1.0379	0.996124	1.00416	0.993044	1.12354	1.0887	1.06843	1.19471	1.08694	0.993533	1.14521	1.17801	1.11968
hsa-miR-498	hsa-miR-498	574460	UUUCAAGCCAGGGGGCGUUUUUC	H6	11121	1.04673	1.06084	1.06194	1.0565	0.69241	1.1016	1.08694	0.960319	1.02883	1.07154	1.01893	1.03977	1.04405	0.983259	1.02893	0.622155	0.664023	0.868483
hsa-miR-30e-3p	hsa-miR-30e-3p	407034	CUUUCAGUCGGAUGUUUACAGC	H7	10491	0.915391	1.01405	0.979523	0.969655	1.07256	0.985957	1.02744	1.02865	1.01126	1.15057	1.1292	1.09701	0.999855	0.958674	0.989046	1.09755	0.930637	0.995153
hsa-miR-518a-2*	hsa-miR-518a-2*	574491	UCUGCAAAGGGAAGCCCUUU	H8	11097	0.973345	1.05585	1.01722	1.01547	1.1334	0.930593	0.968568	1.01085	1.00305	1.04305	0.968463	1.00485	1.10177	0.974787	1.00113	1.05874	1.05057	1.0374
hsa-miR-369-5p	hsa-miR-369-5p	442914	AGAUCGACCGUGUUAUAUUCGC	H9	10963	0.945562	1.01494	1.03539	0.99863	1.01215	1.04325	0.997182	1.01753	1.01426	1.04717	1.05026	1.03723	0.940283	0.974237	0.960203	1.04632	1.03753	0.991716
hsa-miR-518f*	hsa-miR-518f*	574472	CUCUAGAGGGAAGCACUUUCUCU	H10	10217	0.925044	0.979309	0.946135	0.950163	0.712572	0.986865	1.02819	0.90921	0.986889	1.02115	0.957647	0.988562	0.835286	0.927415	0.978472	0.858986	0.952715	0.910575
hsa-miR-517c	hsa-miR-517c	574492	AUCGUGCAUCCUUUUAGAGUGU	H11	10828	0.960117	0.993465	0.975589	0.97639	0.97046	0.97414	0.964649	0.969749	0.967582	0.914301	0.88526	0.922381	1.11925	0.905946	0.89961	1.00727	1.04316	0.995048
hsa-miR-9*	hsa-miR-9*	407046	UAAAGCUAGAUAACCGAAAGU	H12	10156	1.25786	0.959397	1.01345	1.0769	0.919619	1.0436	1.00312	0.98878	1.00537	0.980554	0.99735	0.994425	1.01009	0.997881	1.02007	1.05613	0.999182	1.01667
hsa-miR-10b	hsa-miR-10b	406903	UACCCUGUAGAACCGAAUUUGU	H13	10133	0.925073	0.951336	1.00475	0.960385	1.04643	0.947081	0.973983	0.989166	0.968144	0.92384	0.92181	0.937931	1.00874	1.0279	0.947945	1.02028	0.996195	1.00021
Pre-mir negative control #1 (Ambion)	Pre-mir negative control #1 (Ambion)	0	0	H14	17110	0.941078	0.97292	1.00247	0.972157	1.0935	0.949009	0.928708	0.990405	1.00214	1.01625	0.990435	1.00294	1.16496	1.00094	1.00202	1.04826	1.13893	1.07102
hsa-miR-191*	hsa-miR-191*	406966	GCUGCGCUUGGAUUUCGUCCCC	H15	10626	0.958896	0.979676	1.01702	0.985199	0.994719	0.961698	0.959734	0.97205	1.00928	1.05101	1.02051	1.02693	1.1885	1.02093	0.985514	1.09599	1.18686	1.09556
Pre-mir negative control #1 (Ambion)	Pre-mir negative control #1 (Ambion)	0	0	H16	17110	1.04923	0.895462	0.964657	0.969784	1.1895	0.932065	0.993748	1.03844	0.99846	1.01688	1.00573	1.00702	1.21497	0.971782	1.01131	1.10253	1.03019	1.06615
hsa-miR-323	hsa-miR-323	442897	GCACAUUACACGGUCGACCUCU	H17	10577	1.01712	1.08389	1.01119	1.0374	0.814934	1.0901	1.01312	0.972717	1.01404	1.10448	1.09086	1.06979	0.935	1.01187	1.0612	1.15067	1.21837	1.07542
Pre-mir negative control #2 (Ambion)	Pre-mir negative control #2 (Ambion)	0	0	H18	17111	1.01839	1.00163	1.09847	1.03949	1.01047	1.05618	1.07515	1.04727	1.00334	1.08105	1.0832	1.05586	1.12243	1.07104	0.988748	1.24569	1.20455	1.12649
hsa-miR-374	hsa-miR-374	442919	UUAUAAUACAACCUGAUAAGUG	H19	10112	0.914044	0.992367	0.935334	0.947248	0.888531	1.04682	1.02867	0.988008	0.9385	0.735058	0.767609	0.813723	1.10816	1.01103	0.998397	1.04829	0.931787	1.01953
Pre-mir negative control #2 (Ambion)	Pre-mir negative control #2 (Ambion)	0	0	H20	17111	0.955057	1.06315	1.08416	1.03412	1.26684	1.04048	1.04051	1.11594	1.03251	1.12516	1.12242	1.09336	0.922639	0.982089	1.0232	1.19472	1.10813	1.04616
hsa-miR-520f	hsa-miR-520f	574464	AAGUGCUUCCUUUUAGAGGGUU	H21	10914	1.008	0.947005	0.919103	0.958037	0.72416	0.992351	1.01888	0.911796	1.00132	0.952366	0.994761	0.982817	0.673314	0.930585	0.986159	0.709428	0.876923	0.835282
C	C	0	0	H22	0	1.01789	1.02074	1.02	1.01954	0.942488	0.974965	0.990204	0.969219	1.03541	1.12902	1.14202	1.10215	0.859872	1.03194	1.04304	0.81241	0.80709	0.910872
C	C	0	0	H23	0	0.994987	0.944572	0.913173	0.950911	1.00933	0.958628	0.99187	0.986611	1.00645	0.984666	1.03553	1.00889	0.987433	0.998647	1.00984	1.04573	0.966898	1.00171
C	C	0	0	H24	0	0.932915	0.952088	0.9541	0.946368	1.41952	0.951462	1.07086	1.14728	1.01486	0.973862	1.06645	1.01839	1.09857	1.08877	1.01134	0.863991	0.858448	0.984224
hsa-miR-422a	hsa-miR-422a	494334	CUGGACUUAGGGUCAGAAGGCC	I1	10457	1.12675	1.31831	1.21674	1.2206	0.960771	1.07673	1.00263	1.01338	1.0236	1.09889	1.16027	1.09425	1.12114	1.12812	1.13482	1.25049	1.2602	1.17895
hsa-miR-96	hsa-miR-96	407053	UUUGGCACUAGCACAUUUUUGC	I2	10140	0.960322	0.836092	0.868406	0.888273	0.703412	1.08978	1.01808	0.937091	1.00325	1.00211	0.87848	0.961279	1.09465	1.00479	1.02721	1.16458	1.12069	1.08238
hsa-miR-124a	hsa-miR-124a	406907	UUAAGGCACGCGGUGAAUGCCA	I3	10245	0.977444	0.990979	0.996378	0.988267	1.00304	0.89878	0.978888	0.960236	1.00256	0.922529	0.950441	0.95851	1.05956	0.953873	0.956883	0.763095	0.769088	0.900499
hsa-miR-302b	hsa-miR-302b	442894	UAAGUGCUUCCAUGUUUUAGUAG	I4	10081	0.966443	1.0407	1.0275	1.01155	0.904034	1.04233	0.989384	0.978583	0.98785	1.10962	1.07285	1.05677	0.962022	0.973258	0.9509	1.02737	1.01894	0.986499
hsa-miR-126	hsa-miR-126	406913	UCGUACCGUGAGUAAUAAUGC	I5	10862	0.833354	0.958072	0.877126	0.889518	0.959127	1.06375	1.01008	1.01098	0.915288	0.774157	0.785861	0.825102	0.975774	0.870673	0.918006	0.762939	0.787469	0.862972
hsa-miR-154	hsa-miR-154	406946	UAGGUUAUCCGUGUUGCCUUCG	I6	10086	0.999982	0.978485	0.945409	0.974625	0.875758	0.912284	0.971382	0.919808	0.959418	0.920544	0.93882	0.939594	0.901336	0.897602	0.949833	0.703914	0.641393	0.818816
hsa-miR-377	hsa-miR-377	494326	AUCACACAAAGGCAACUUUUGU	I7	10524	0.953271	0.990375	0.999863	0.98117	0.923432	0.923634	1.00118	0.949416	0.990853	0.969549	1.02928	0.996561	1.06726	0.993955	0.976187	0.875696	0.866982	0.956015
hsa-miR-507	hsa-miR-507	574512	UUUUGCACCUUUUGGAGUGAA	I8	10509	0.803077	0.832157	0.819192	0.818142	0.987115	0.946494	0.974565	0.969391	0.96116	0.778856	0.957136	0.899051	0.780825	0.859982	0.826216	0.843447	0.804489	0.822992
hsa-miR-29a	hsa-miR-29a	407021	UAGCACCAUCUGAAAUCGGUU	I9	10932	0.955179	1.05828	1.04254	1.01867	1.10658	0.97115	0.970684	1.01614	1.01892	1.0649	1.0839	1.0559	1.13438	0.980851	0.988487	1.07917	0.918204	1.02022
hsa-miR-515-3p	hsa-miR-515-3p	574462	GAGUGCCUUCUUUUGGAGCGU	I10	10494	0.9681	0.985417	1.00634	0.986618	1.13898	0.919644	1.06318	1.0406	0.993762	1.00629	1.02161	1.00722	0.81797	0.952439	0.935808	1.01542	0.856911	0.915709
hsa-miR-503	hsa-miR-503	574506	UAGCAGCGGGAACAGUUCUGCAG	I11	10378	1.01125	1.04204	1.08067	1.04465	1.0667	0.986717	0.926647	0.993354	0.982872	0.957338	0.916536	0.952249	0.979079	1.00593	0.98477	0.96752	1.15219	1.0179
hsa-miR-518f	hsa-miR-518f	574472	AAAGCGCUUCUCUUUAGAGGA	I12	10392	0.999212	0.981185	0.98399	0.988129	1.22097	0.969332	0.903051	1.03112	1.01279	0.897906	0.814493	0.908396	1.1065	1.05869	1.00122	1.28758	1.28444	1.14768
hsa-miR-518e	hsa-miR-518e	574487	AAAGCGCUUCCCUUCAGAGUGU	I13	10425	0.976932	0.965988	0.971677	0.971533	1.21101	0.935696	0.946211	1.03097	0.993914	0.927459	0.881345	0.934239	1.02553	1.00409	1.00347	1.20346	1.26941	1.10119
hsa-miR-199a*	hsa-miR-199a*	406976	UACAGUAGUCUGCACAUUGGUU	I14	11072	1.21674	0.894374	0.889955	1.00035	0.741769	0.915721	0.844664	0.834051	0.965024	0.942632	0.974787	0.960814	0.759829	0.974189	0.941004	0.622982	0.821909	0.823983
hsa-miR-220	hsa-miR-220	407005	CCACACCGUAUCUGACACUUU	I15	10661	1.00356	0.997566	1.02689	1.00934	0.90313	1.0546	1.04787	1.00187	0.998992	1.03225	1.0415	1.02425	0.954617	1.01839	1.01072	0.786048	0.916682	0.937292
hsa-miR-181d	hsa-miR-181d	574457	AACAUUCAUUGUUGUCGGUGGGUU	I16	11118	1.04779	1.07601	0.971553	1.03179	0.899245	0.911861	0.934146	0.915084	0.977345	0.913395	0.95727	0.949337	0.738064	0.989125	0.983154	0.676738	0.846513	0.846719
hsa-miR-499	hsa-miR-499	574501	UUAAGACUUGCAGUGAUGUUUAA	I17	10496	0.894045	1.04072	1.02555	0.986773	1.08938	1.11118	1.03031	1.07696	1.04427	1.13419	1.20549	1.12798	1.32003	1.0276	1.0719	1.20294	1.10515	1.14552
hsa-miR-210	hsa-miR-210	406992	CUGUGCGUGUGACAGCGGCUGA	I18	10516	1.12159	1.09392	1.06661	1.09404	0.971785	1.10881	1.00091	1.02717	1.03224	1.06753	0.99148	1.03042	0.928007	0.98904	1.03251	0.862379	0.985746	0.959536
hsa-miR-200c	hsa-miR-200c	406985	UAAUACUGCCGGGUAAUGAUGG	I19	10655	0.963082	0.975272	0.985339	0.974565	0.805388	1.09841	1.15166	1.01848	1.03835	1.05717	1.10928	1.06826	1.19046	1.03046	1.02596	1.22445	1.04668	1.1036
hsa-miR-105	hsa-miR-105	406897	UCAAAUGCUCAGACUCCUGU	I20	10630	1.03448	1.09633	1.0666	1.0658	0.928836	1.0219	0.970423	0.973721	1.03812	1.14606	1.14352	1.10923	0.948106	1.06438	1.08496	1.23543	1.20954	1.10848
hsa-miR-191	hsa-miR-191	406966	CAACGGAAUCCCAAAAGCAGCU	I21	10968	1.06532	1.07452	1.03814	1.05933	0.993283	0.998008	1.07302	1.02144	1.02492	1.05287	1.0406	1.03946	0.875277	1.08406	1.09418	1.4395	1.35033	1.16867
hsa-miR-500	hsa-miR-500	574502	AUGCACCUGGGCAAGGAUUCUG	I22	10119	1.03403	0.932862	0.99589	0.987594	1.13763	1.02307	1.03264	1.06445	1.00196	1.06358	0.953509	1.00635	1.16904	1.01096	1.01707	1.13084	0.958168	1.05722
C	C	0	0	I23	0	1.05142	0.957559	0.964933	0.991303	1.20258	1.04435	1.22508	1.15734	1.0198	0.993568	1.13626	1.04988	0.955904	1.08156	1.05334	0.922634	1.09899	1.02249
C	C	0	0	I24	0	1.03052	0.938125	1.1977	1.05545	1.1694	0.995723	0.933552	1.03289	1.01162	1.18823	0.968451	1.0561	1.13717	1.05035	1.03026	0.974835	0.937204	1.02596
hsa-miR-181b	hsa-miR-181b	406955	AACAUUCAUUGCUGUCGGUGGG	J1	10335	0.271437	0.204482	0.174956	0.216958	0.496559	0.746425	0.841134	0.694706	1.03247	0.857463	0.91963	0.936523	0.640954	0.925098	1.01359	0.786825	0.686298	0.810552
hsa-miR-29c	hsa-miR-29c	407026	UAGCACCAUUUGAAAUCGGU	J2	11026	1.12267	1.07933	1.08461	1.09554	1.28196	0.919768	1.06112	1.08762	1.01266	0.987806	0.991082	0.997181	0.962583	1.05868	0.997136	1.03801	1.11109	1.0335
hsa-miR-200a	hsa-miR-200a	406983	UAACACUGUCUGGUAACGAUGU	J3	10991	1.13086	1.07628	1.12754	1.11156	1.11007	1.09972	1.03807	1.08262	0.949346	0.886308	0.884571	0.906742	1.26409	1.02735	1.03529	1.33506	1.27628	1.18761
hsa-miR-489	hsa-miR-489	574442	AGUGACAUCACAUAUACGGCAGC	J4	11009	0.939325	0.915131	0.806409	0.886955	0.897974	0.917067	1.12907	0.98137	0.96181	0.99747	0.945723	0.968334	0.73223	0.994153	0.964049	0.524434	0.544773	0.751928
hsa-miR-25	hsa-miR-25	407014	CAUUGCACUUGUCUCGGUCUGA	J5	10584	1.11072	1.07007	1.06008	1.08029	1.23447	1.17465	1.1988	1.20264	1.03845	1.20294	1.2235	1.15497	1.15818	1.00246	1.01875	1.2018	1.19116	1.11447
hsa-miR-520c	hsa-miR-520c	574476	AAAGUGCUUCCUUUUAGAGGGUU	J6	10980	0.969289	1.01679	1.00626	0.997446	0.754119	0.906992	0.981518	0.880877	0.998143	0.890244	0.914764	0.934384	0.963497	0.966123	1.00353	0.97723	0.999801	0.982036
hsa-miR-324-3p	hsa-miR-324-3p	442898	CCACUGCCCCAGGUGCUGCUGG	J7	10397	0.991503	1.00352	1.0528	1.01594	0.87536	1.06214	0.934769	0.957422	0.992229	0.922861	0.942756	0.952615	1.06433	0.973723	1.0166	1.26968	1.16219	1.0973
hsa-miR-449	hsa-miR-449	554213	UGGCAGUGUAUUGUUAGCUGGU	J8	11127	1.09911	0.902175	0.875586	0.958957	0.912496	1.05204	1.02122	0.995253	0.974996	1.09726	1.07171	1.04799	1.39393	0.97845	0.98329	1.02875	1.04026	1.08494
hsa-miR-376b	hsa-miR-376b	574435	AUCAUAGAGGAAAAUCCAUGUU	J9	10685	0.876406	0.898115	0.883399	0.885973	1.14881	0.902825	0.913602	0.988414	0.81717	0.660843	0.659638	0.71255	0.86455	0.915694	0.933763	0.753639	0.730495	0.839628
hsa-miR-196a	hsa-miR-196a	#N/A	UAGGUAGUUUCAUGUUGUUGG	J10	11109	0.978964	0.915117	0.925172	0.939751	1.04163	0.957725	0.955391	0.984917	1.03789	1.00054	1.01122	1.01655	1.12755	1.05241	1.00821	0.86326	0.929038	0.996095
hsa-miR-520h	hsa-miR-520h	574493	ACAAAGUGCUUCCCUUUAGAGU	J11	10676	1.06674	1.09295	1.17271	1.1108	0.78108	0.973571	0.983513	0.912721	1.02945	1.17147	1.18759	1.1295	1.09453	0.972401	1.00244	1.15442	1.08149	1.06106
hsa-miR-30c	hsa-miR-30c	407032	UGUAAACAUCCUACACUCUCAGC	J12	11060	0.931027	0.991078	0.998044	0.973383	1.34356	0.997657	0.956355	1.09919	0.990678	0.947088	0.938019	0.958595	0.92855	1.01477	0.98536	0.958317	1.06911	0.991221
hsa-miR-135b	hsa-miR-135b	442891	UAUGGCUUUUCAUUCCUAUGUG	J13	10429	0.945451	0.915808	0.983399	0.948219	1.11719	0.906085	0.92454	0.982605	1.03375	1.07125	1.13397	1.07966	1.20522	0.977105	0.926889	1.12933	1.2025	1.08821
hsa-miR-519e*	hsa-miR-519e*	574463	UUCUCCAAAAGGGAGCACUUUC	J14	10974	1.01554	1.00797	1.06204	1.02852	1.08233	0.981051	0.988265	1.01721	1.03306	0.99674	1.02074	1.01685	1.07527	0.983219	0.975838	0.867877	0.879229	0.956287
hsa-miR-181c	hsa-miR-181c	406957	AACAUUCAACCUGUCGGUGAGU	J15	10181	1.04401	1.09914	1.04797	1.06371	1.1084	1.013	0.97979	1.03373	1.00098	0.944977	0.997717	0.981226	0.875567	0.871911	0.996834	0.83745	0.808405	0.878033
hsa-miR-371	hsa-miR-371	442916	GUGCCGCCAUCUUUUGAGUGU	J16	11053	1.0635	1.08464	0.991526	1.04655	1.11097	1.08975	1.04792	1.08288	1.02775	0.994602	0.959343	0.9939	1.12607	0.988451	1.00659	1.03119	1.04717	1.0399
hsa-miR-200a*	hsa-miR-200a*	406983	CAUCUUACCGGACAGUGCUGGA	J17	10250	1.07354	1.13633	1.15178	1.12055	0.960841	0.977041	0.994057	0.977313	1.01685	1.14366	1.13646	1.09899	0.978199	0.978549	0.998798	1.04825	1.04007	1.00877
hsa-miR-521	hsa-miR-521	574481	AACGCACUUCCCUUUAGAGUGU	J18	10976	1.05207	1.10951	1.08331	1.08163	0.985065	1.0686	1.08131	1.04499	0.995283	1.03572	1.02685	1.01928	1.15097	1.06156	1.01301	1.28321	1.25402	1.15256
hsa-miR-299-3p	hsa-miR-299-3p	407023	UAUGUGGGAUGGUAAACCGCUU	J19	10448	0.955767	1.03647	1.01181	1.00135	0.934726	1.085	1.00272	1.00748	1.00639	1.03514	1.0284	1.02331	0.627812	1.00306	0.975652	0.642433	0.580728	0.765937
hsa-miR-194	hsa-miR-194	406969	UGUAACAGCAACUCCAUGUGGA	J20	10004	1.11764	1.16852	1.16471	1.15029	1.1289	1.10334	1.07209	1.10144	1.02052	1.0802	1.0104	1.03704	0.822524	1.07391	1.03603	1.02696	1.06405	1.00469
hsa-miR-328	hsa-miR-328	442901	CUGGCCCUCUCUGCCCUUCCGU	J21	10034	1.06214	1.09484	1.0282	1.06173	0.718605	0.953325	1.09668	0.922872	0.997222	0.981842	0.962252	0.980439	0.980536	1.04974	1.04303	1.27926	1.29329	1.12917
C	C	0	0	J22	0	1.03474	1.08426	1.11581	1.07827	0.927079	1.02804	0.959446	0.971523	1.01318	0.999632	1.09348	1.03543	0.796577	1.00957	1.06086	0.936741	0.954106	0.951571
C	C	0	0	J23	0	1.04011	0.935632	1.07436	1.0167	0.979679	0.973984	0.896321	0.949995	1.00113	1.03564	0.941383	0.992719	1.14477	1.02504	0.954834	1.03359	0.959274	1.0235
C	C	0	0	J24	0	1.08123	1.01926	0.986171	1.02889	0.980635	1.06373	0.906444	0.983603	1.0139	1.06077	1.00792	1.02753	0.977148	1.09237	1.05108	0.999375	1.0475	1.03349
hsa-miR-214	hsa-miR-214	406996	ACAGCAGGCACAGACAGGCAG	K1	10347	0.956927	1.02938	1.10299	1.02976	1.10878	1.01704	0.989176	1.03833	1.01129	0.990499	0.851841	0.951211	0.952013	1.08891	1.04358	0.869822	0.820404	0.954946
hsa-miR-10a	hsa-miR-10a	406902	UACCCUGUAGAUCCGAAUUUGUG	K2	10787	1.0931	0.991305	0.999649	1.02802	0.986609	0.987284	0.949963	0.974619	0.95808	0.920204	0.856125	0.91147	0.963708	0.985178	1.04055	1.04504	0.972989	1.00149
hsa-miR-34a	hsa-miR-34a	407040	UGGCAGUGUCUUAGCUGGUUGUU	K3	10194	0.886362	0.974853	0.826372	0.895862	0.947769	1.13941	1.0383	1.04182	0.968758	1.01524	0.988533	0.990843	1.16484	1.03364	1.00958	0.901567	0.910039	1.00393
hsa-miR-302c*	hsa-miR-302c*	442895	UUUAACAUGGGGGUACCUGCUG	K4	10531	0.97889	1.16207	1.12975	1.09024	1.02452	1.07707	0.948013	1.01653	1.02052	1.06845	1.08814	1.05904	1.02137	0.994634	0.966466	1.20299	1.06075	1.04924
hsa-miR-92	hsa-miR-92	407048	UAUUGCACUUGUCCCGGCCUG	K5	10312	0.963626	1.06842	1.12675	1.05293	1.03155	1.04068	1.17118	1.08114	1.03789	1.14525	1.14409	1.10907	1.10612	0.998181	1.04519	1.10308	1.10374	1.07126
hsa-miR-193b	hsa-miR-193b	574455	AACUGGCCCUCAAAGUCCCGCUUU	K6	10510	0.86346	0.809149	0.814549	0.829052	1.06655	0.976457	0.975694	1.00623	0.856826	0.789304	0.786321	0.810817	0.698567	0.913287	0.95343	0.639231	0.721467	0.785197
hsa-miR-133a	hsa-miR-133a	406922	UUGGUCCCCUUCAACCAGCUGU	K7	10137	0.954505	0.992474	1.03964	0.99554	1.20862	0.984581	1.06519	1.08613	0.985903	1.13768	1.11225	1.07861	0.747508	0.984414	0.958592	0.740111	0.818498	0.849825
hsa-miR-223	hsa-miR-223	407008	UGUCAGUUUGUCAAAUACCCC	K8	10903	0.948139	1.00805	1.0036	0.986598	0.968148	1.05305	1.00469	1.00863	1.00601	1.0193	0.989348	1.00488	0.834023	0.949744	0.968541	0.591641	0.545438	0.777878
hsa-miR-107	hsa-miR-107	406901	AGCAGCAUUGUACAGGGCUAUCA	K9	10056	0.937151	1.02847	1.02297	0.996197	1.16388	1.01847	1.05287	1.07841	1.00917	0.996303	1.04851	1.018	1.04889	1.03738	1.00777	1.28947	1.22196	1.1211
hsa-miR-19b	hsa-miR-19b	406980	UGUGCAAAUCCAUGCAAAACUGA	K10	10629	0.901582	0.769287	0.883364	0.851411	0.966117	0.942178	0.900027	0.936107	1.00351	1.03772	1.01211	1.01778	1.33228	0.952069	0.929198	1.15933	1.13154	1.10088
hsa-miR-518c*	hsa-miR-518c*	574477	UCUCUGGAGGGAAGCACUUUCUG	K11	10882	1.00552	1.08344	1.11027	1.06641	1.42962	0.985409	1.04187	1.1523	1.01035	1.12379	1.12961	1.08792	1.22361	1.01979	1.05453	1.39108	1.32037	1.20188
hsa-miR-525*	hsa-miR-525*	574470	GAAGGCGCUUCCCUUUAGAGC	K12	10608	0.970784	1.02358	0.939055	0.977805	0.977507	0.953454	0.904284	0.945082	1.01114	1.01144	1.01882	1.0138	1.03879	0.965138	0.967932	1.04999	0.966324	0.997636
hsa-miR-519e	hsa-miR-519e	574463	AAAGUGCCUCCUUUUAGAGUGU	K13	10779	1.47134	0.978628	0.96994	1.13997	0.834672	0.928344	0.939017	0.900678	1.02271	0.882973	0.880094	0.928594	0.913033	0.989156	1.02509	1.06756	0.955877	0.990143
hsa-miR-494	hsa-miR-494	574452	UGAAACAUACACGGGAAACCUCUU	K14	10710	0.977734	0.955921	0.935962	0.956539	1.00131	1.02793	0.98993	1.00639	0.96085	0.823027	0.844671	0.876183	1.21133	0.928358	0.959149	0.958551	0.894299	0.990337
hsa-miR-199a	hsa-miR-199a	406976	CCCAGUGUUCAGACUACCUGUUC	K15	10893	1.01042	1.04492	1.06642	1.04059	1.10645	1.04507	1.01657	1.05603	1.01753	0.997321	1.0126	1.00915	1.13041	1.01601	1.00854	1.25982	1.24993	1.13294
hsa-miR-490	hsa-miR-490	574443	CAACCUGGAGGACUCCAUGCUG	K16	10560	0.923684	1.04746	1.00751	0.992885	0.849021	0.985342	1.01458	0.949648	1.00585	1.02432	1.0104	1.01352	0.887613	1.01275	0.945161	1.00782	1.12568	0.995805
hsa-miR-520d*	hsa-miR-520d*	574482	UCUACAAAGGGAAGCCCUUUCUG	K17	10554	1.06927	1.16367	1.06647	1.0998	1.2238	0.890816	1.00815	1.04092	1.02648	1.08137	1.11908	1.07564	1.10839	1.04494	0.998321	1.12774	1.16675	1.08923
hsa-miR-181a	hsa-miR-181a	406954	AACAUUCAACGCUGUCGGUGAGU	K18	10421	1.04101	0.991112	1.02335	1.01849	0.851126	0.919541	0.956431	0.909033	1.00288	1.01619	0.999789	1.00629	0.750792	1.05802	0.994585	0.761097	0.650988	0.843096
hsa-miR-493	hsa-miR-493	0	UUGUACAUGGUAGGCUUUCAUU	K19	10627	0.932864	0.998878	1.01624	0.982662	1.06316	1.15736	1.14149	1.12067	1.02436	1.14684	1.14446	1.10522	0.902868	0.99168	1.03558	0.935616	1.17264	1.00768
hsa-miR-188	hsa-miR-188	406964	CAUCCCUUGCAUGGUGGAGGGU	K20	10126	0.922901	1.00423	1.03031	0.985814	1.04619	0.968903	1.08893	1.03467	1.01669	1.06058	1.01293	1.03006	1.16472	1.04419	1.05643	1.21546	1.26497	1.14915
hsa-miR-133b	hsa-miR-133b	442890	UUGGUCCCCUUCAACCAGCUA	K21	11040	1.04405	1.0021	1.02096	1.02237	0.85971	0.993979	0.990418	0.948036	0.99651	1.01108	1.01368	1.00709	0.751627	0.980262	0.984061	0.531228	0.705802	0.790596
hsa-miR-519c	hsa-miR-519c	574466	AAAGUGCAUCUUUUUAGAGGAU	K22	10575	1.05012	0.996483	0.951954	0.999519	0.744229	0.919376	0.959867	0.874491	1.01499	0.888866	0.915086	0.939648	0.938653	1.0117	1.00254	0.989223	0.992918	0.987008
C	C	0	0	K23	0	1.021	0.943968	0.933937	0.966302	0.786135	0.905458	0.916497	0.869363	1.00543	0.914439	1.04617	0.988678	0.951606	1.02219	1.02994	0.912412	1.03213	0.989655
C	C	0	0	K24	0	1.04649	0.982011	1.00837	1.01229	0.841464	1.08836	0.923989	0.951271	1.02301	0.923968	0.968858	0.971947	1.10147	0.981273	1.01133	1.15138	1.09598	1.06829
hsa-miR-409-5p	hsa-miR-409-5p	574413	AGGUUACCCGAGCAACUUUGCA	L1	10889	1.06427	1.02379	0.920904	1.00299	0.708576	0.901294	0.916246	0.842039	0.942091	0.845129	0.873637	0.886952	0.808646	1.00731	0.971504	0.893196	1.04298	0.944727
hsa-miR-512-5p	hsa-miR-512-5p	574458	CACUCAGCCUUGAGGGCACUUUC	L2	10944	1.06487	1.03556	1.04998	1.05014	0.809154	1.04008	0.914012	0.921082	1.02022	1.04874	0.945	1.00465	0.974738	1.00926	1.01918	0.93841	0.976351	0.983587
hsa-miR-93	hsa-miR-93	407050	AAAGUGCUGUUCGUGCAGGUAG	L3	10318	0.961343	0.944571	0.97141	0.959108	0.988126	1.00019	0.95974	0.982685	1.01085	1.01497	0.959457	0.99509	0.874952	0.99196	1.03147	1.04508	1.15456	1.0196
hsa-miR-189	hsa-miR-189	407012	GUGCCUACUGAGCUGAUAUCAGU	L4	10073	1.13343	1.15581	1.16715	1.15213	1.22534	1.00354	0.921997	1.05029	1.01093	1.03751	0.973246	1.00723	1.23697	1.02297	1.05042	1.11136	1.07814	1.09997
hsa-miR-182	hsa-miR-182	406958	UUUGGCAAUGGUAGAACUCACA	L5	11090	0.904295	0.909931	0.85658	0.890269	0.904592	1.03836	1.05653	0.999826	1.01803	1.09567	1.08967	1.06779	0.963462	0.967832	1.00057	0.953208	0.804732	0.937961
hsa-miR-122a	hsa-miR-122a	406906	UGGAGUGUGACAAUGGUGUUUGU	L6	11059	1.14921	1.03379	1.03615	1.07305	1.06293	0.955052	0.981248	0.999744	1.01515	1.05211	1.07827	1.04851	1.07823	0.986273	1.0078	1.30383	1.3011	1.13545
hsa-miR-203	hsa-miR-203	406986	GUGAAAUGUUUAGGACCACUAG	L7	10152	1.07041	1.02901	0.993255	1.03089	0.934435	1.00108	0.994161	0.97656	0.958534	0.915439	0.911252	0.928409	0.962362	0.881216	0.917528	1.28011	1.11824	1.03189
hsa-miR-148b	hsa-miR-148b	442892	UCAGUGCAUCACAGAACUUUGU	L8	10264	1.03709	0.967713	0.996099	1.0003	1.02446	0.941074	1.00421	0.989914	1.01521	0.798322	0.755729	0.856421	1.39624	0.936887	0.969736	0.954969	0.947516	1.04107
hsa-miR-299-5p	hsa-miR-299-5p	407023	UGGUUUACCGUCCCACAUACAU	L9	10330	0.916508	1.03498	1.04183	0.997775	1.24377	1.00371	1.12901	1.1255	1.02357	1.08385	1.10898	1.07213	0.951769	0.939809	0.981652	0.999832	0.934362	0.961485
hsa-miR-302a	hsa-miR-302a	407028	UAAGUGCUUCCAUGUUUUGGUGA	L10	10936	0.903687	0.971514	0.962332	0.945844	1.35365	0.938809	0.990519	1.09433	0.996918	1.00572	0.939257	0.980633	0.828554	1.02402	1.00841	1.01727	0.97938	0.971526
hsa-miR-329	hsa-miR-329	574408	AACACACCUGGUUAACCUCUUU	L11	10453	0.946981	1.11061	1.14251	1.0667	0.976691	0.976821	1.0496	1.00104	0.998594	1.02237	0.994924	1.0053	0.894044	0.986032	0.885937	0.894165	0.767667	0.885569
hsa-miR-29b	hsa-miR-29b	407024	UAGCACCAUUUGAAAUCAGUGUU	L12	10103	0.897998	0.988904	0.993246	0.96005	1.01272	0.999101	1.01399	1.0086	1.01451	1.00803	1.03311	1.01855	1.14118	1.02707	1.04385	1.01708	1.00496	1.04683
hsa-miR-424	hsa-miR-424	494336	CAGCAGCAAUUCAUGUUUUGAA	L13	10306	0.879479	0.91471	0.949577	0.914588	1.03217	1.01153	0.960414	1.00137	0.983958	0.902592	0.889439	0.92533	0.625004	0.971899	0.919682	0.626872	0.661067	0.760905
C	C	0	0	L14	0	0.950194	1.06971	1.04884	1.02291	1.00983	0.993634	1.00803	1.00383	1.01087	1.04844	1.08656	1.04862	1.02993	1.01437	1.0585	1.14676	1.04022	1.05796
hsa-miR-98	hsa-miR-98	407054	UGAGGUAGUAAGUUGUAUUGUU	L15	10426	1.05347	1.01562	1.03132	1.03347	1.00253	0.954402	1.01762	0.991517	1.00408	1.051	1.05976	1.03828	1.33549	1.01083	1.00326	1.10553	1.12954	1.11693
C	C	0	0	L16	0	1.03978	0.98594	0.993928	1.00655	0.892905	0.942933	0.978194	0.938011	1.0158	1.04329	1.04537	1.03482	0.976424	1.03824	1.02688	1.0613	1.06131	1.03283
hsa-miR-144	hsa-miR-144	406936	UACAGUAUAGAUGAUGUACUAG	L17	10420	0.920534	0.822418	0.889179	0.877377	0.673929	1.00591	0.916755	0.865531	0.932545	0.884497	0.886636	0.901226	0.922834	1.00634	0.959875	0.843841	0.822804	0.91114
C	C	0	0	L18	0	1.1192	1.03917	1.05202	1.07013	0.975193	1.03194	1.05948	1.0222	1.00934	1.09182	1.05546	1.0522	1.06636	1.04559	1.05652	1.00667	1.22174	1.07938
hsa-miR-184	hsa-miR-184	406960	UGGACGGAGAACUGAUAAGGGU	L19	10207	0.943885	1.01277	1.0023	0.986318	0.983252	1.05241	1.02501	1.02022	1.00015	1.12477	1.09511	1.07334	0.988609	0.990155	0.96364	0.968797	0.88095	0.95843
C	C	0	0	L20	0	1.01074	1.0867	1.01072	1.03605	0.84901	1.03642	1.05966	0.981698	1.01271	1.07543	1.09213	1.06009	0.96325	1.04364	1.02445	0.876596	0.926478	0.966884
hsa-miR-204	hsa-miR-204	406987	UUCCCUUUGUCAUCCUAUGCCU	L21	11116	1.03619	0.92502	0.98707	0.982762	1.13709	1.04721	0.945247	1.04318	0.988222	1.01597	1.00891	1.00437	1.01949	1.02231	0.996779	1.14504	1.1129	1.05931
C	C	0	0	L22	0	1.04931	0.989044	1.04087	1.02641	1.04217	1.13611	1.03374	1.07067	1.01193	1.02944	1.00832	1.01657	0.885212	1.03601	1.02516	0.943096	0.868515	0.951599
C	C	0	0	L23	0	1.01954	1.03004	0.9426	0.997394	0.964108	0.927282	0.965803	0.952398	1.00077	0.87739	1.04227	0.973479	1.01559	0.982616	1.03559	0.941899	1.136	1.02234
C	C	0	0	L24	0	0.933835	0.929273	0.924618	0.929242	1.12014	1.05265	1.09128	1.08802	1.00583	0.918365	1.06024	0.994812	1.08039	1.0542	1.03608	0.97697	1.12829	1.05519
hsa-miR-511	hsa-miR-511	574445	GUGUCUUUUGCUCUGCAGUCA	M1	10237	1.04842	0.964692	0.923228	0.978779	1.0605	1.13542	1.03181	1.07591	0.96968	0.879859	0.86269	0.904076	1.0164	1.05463	1.0495	0.971504	0.950199	1.00845
hsa-miR-24	hsa-miR-24	407012	UGGCUCAGUUCAGCAGGAACAG	M2	10737	0.834039	0.967084	0.989366	0.930163	0.988838	1.00417	1.07592	1.02297	1.02702	0.965566	1.03126	1.00795	1.05702	1.01272	0.915376	1.10647	0.935025	1.00532
hsa-miR-20a	hsa-miR-20a	406982	UAAAGUGCUUAUAGUGCAGGUAG	M3	10057	1.03429	0.945309	0.981264	0.986956	0.992916	0.917905	0.954949	0.955257	1.01806	1.09953	0.978207	1.03193	0.944342	0.965756	0.994923	1.22417	1.02506	1.03085
hsa-miR-200b	hsa-miR-200b	406984	UAAUACUGCCUGGUAAUGAUGAC	M4	11073	0.927107	1.05357	1.03111	1.00393	1.13626	1.16799	1.12905	1.14443	0.932856	0.961071	0.928723	0.940883	1.13848	0.959232	1.02914	1.246	1.30885	1.13634
hsa-miR-346	hsa-miR-346	442911	UGUCUGCCCGCAUGCCUGCCUCU	M5	10238	0.947339	0.900253	0.980329	0.94264	0.817182	0.886397	0.92198	0.875186	0.98942	0.86983	0.90636	0.92187	0.797746	0.997712	0.990911	0.869643	0.784075	0.888017
hsa-miR-362	hsa-miR-362	574030	AAUCCUUGGAACCUAGGUGUGAGU	M6	10870	0.93664	0.8769	0.586686	0.800075	0.973508	0.897294	0.979947	0.95025	1.00525	1.17561	1.1332	1.10469	0.995572	1.02213	0.998231	1.12596	1.08372	1.04512
hsa-miR-26a	hsa-miR-26a	407015	UUCAAGUAAUCCAGGAUAGGC	M7	10489	1.04637	0.976633	0.971312	0.998106	1.01146	0.871262	1.03487	0.972534	1.00429	0.951888	0.920211	0.958797	1.07874	1.01846	1.00239	0.863769	0.883319	0.969335
hsa-miR-221	hsa-miR-221	407006	AGCUACAUUGUCUGCUGGGUUUC	M8	10337	0.94332	1.00819	0.862174	0.937894	0.805363	0.971011	0.986576	0.920983	0.994785	1.09699	1.0629	1.05156	0.841148	1.00934	0.99341	1.21551	1.2026	1.0524
hsa-let-7i	hsa-let-7i	406891	UGAGGUAGUAGUUUGUGCUGU	M9	10517	1.13776	1.09039	1.05201	1.09338	0.85535	1.08327	1.01689	0.985169	1.0361	1.14132	1.11711	1.09818	0.80637	0.971488	1.00183	1.01466	1.02578	0.964026
hsa-miR-518a	hsa-miR-518a	574491	AAAGCGCUUCCCUUUGCUGGA	M10	10637	1.05402	1.03612	1.0878	1.05932	1.01779	0.913734	0.860222	0.930583	1.00044	1.01376	0.967218	0.993807	1.01877	1.02707	1.01408	1.13792	1.23803	1.08718
hsa-miR-452	hsa-miR-452	574412	UGUUUGCAGAGGAAACUGAGAC	M11	10745	1.00368	1.10047	1.04823	1.05079	1.1498	1.09172	1.11578	1.1191	1.00451	0.942621	0.97372	0.973616	0.976179	0.981823	0.952524	0.915835	0.84224	0.93372
hsa-miR-520e	hsa-miR-520e	574461	AAAGUGCUUCCUUUUUGAGGG	M12	10372	1.01495	0.952737	1.01674	0.99481	1.02415	0.908465	1.08595	1.00619	1.0004	1.1393	1.09402	1.07791	1.03729	0.970727	0.97819	0.976316	1.08635	1.00977
hsa-miR-517*	hsa-miR-517*	574479	CCUCUAGAUGGAAGCACUGUCU	M13	10342	1.00878	1.05873	1.0656	1.04437	1.08519	1.08372	1.03278	1.06723	1.01542	1.1591	1.13663	1.10372	1.07319	1.02217	1.03512	1.13402	1.10055	1.07301
hsa-miR-524*	hsa-miR-524*	574478	CUACAAAGGGAAGCACUUUCUC	M14	10753	1.00246	1.01454	1.02524	1.01408	0.876259	1.09989	1.08395	1.02003	1.0117	1.08747	1.03964	1.04627	0.903865	0.980948	0.998278	0.992273	0.890691	0.953211
hsa-miR-148a	hsa-miR-148a	406940	UCAGUGCACUACAGAACUUUGU	M15	10263	1.05052	1.06922	1.09003	1.06992	1.142	0.999881	0.946497	1.02946	1.0066	0.750864	0.744777	0.834081	1.08975	1.01477	0.974075	1.01693	0.997759	1.01866
hsa-miR-518b	hsa-miR-518b	574474	CAAAGCGCUCCCCUUUAGAGGU	M16	10987	0.934361	0.987231	1.03757	0.986389	0.965229	1.03684	0.913683	0.971916	0.998434	1.05379	1.05954	1.03725	1.16061	1.00907	0.98988	0.760766	0.839137	0.951893
hsa-miR-501	hsa-miR-501	574503	AAUCCUUUGUCCCUGGGUGAGA	M17	10266	0.993118	1.02606	1.1007	1.03996	1.18557	0.966266	0.897804	1.01655	0.9972	1.06202	1.05028	1.0365	0.875836	0.996176	1.00907	0.891373	0.912733	0.937036
hsa-miR-296	hsa-miR-296	407022	AGGGCCCCCCCUCAAUCCUGU	M18	10609	1.08412	1.00256	1.04642	1.04437	0.777501	1.01551	1.0041	0.932373	0.989624	0.711895	0.824091	0.84187	0.473342	0.778809	0.950185	0.253841	0.53663	0.598561
hsa-miR-526b	hsa-miR-526b	574468	CUCUUGAGGGAAGCACUUUCUGUU	M19	10760	0.963896	0.94178	1.00225	0.96931	1.04689	0.919037	0.960987	0.975636	1.01303	1.05482	1.04362	1.03716	0.991211	1.0522	1.04937	1.04891	1.157	1.05974
hsa-let-7g	hsa-let-7g	406890	UGAGGUAGUAGUUUGUACAGU	M20	10830	1.13587	1.05069	1.05688	1.08115	1.13563	0.989017	0.988401	1.03768	1.00503	1.14016	1.07313	1.07277	1.14145	1.01562	1.0118	0.961373	0.972162	1.02048
hsa-miR-365	hsa-miR-365	#N/A	UAAUGCCCCUAAAAAUCCUUAU	M21	11133	0.994645	1.11662	1.10128	1.07085	1.15673	0.971402	0.980042	1.03606	0.990139	0.930997	1.05091	0.990682	1.32935	1.04996	1.06788	1.07672	1.10222	1.12523
hsa-miR-141	hsa-miR-141	406933	UAACACUGUCUGGUAAAGAUGG	M22	10860	0.783336	0.866257	0.957145	0.868912	1.01429	0.996622	1.0028	1.00457	0.965557	0.80341	0.944791	0.904586	1.13031	1.00397	0.977734	1.04762	1.06608	1.04514
C	C	0	0	M23	0	1.06429	0.99373	0.978667	1.01223	0.886713	1.1112	0.999652	0.999189	1.01128	0.99646	0.996748	1.00149	1.01414	1.07072	1.01086	1.08329	1.09011	1.05383
C	C	0	0	M24	0	1.06685	0.997285	0.98483	1.01632	0.88092	0.996576	1.01461	0.964037	1.01427	0.961101	1.01609	0.997155	1.07211	1.01237	1.00722	1.04071	0.937184	1.01392
hsa-miR-302a*	hsa-miR-302a*	407028	UAAACGUGGAUGUACUUGCUUU	N1	11002	1.09369	1.02913	1.02381	1.04888	0.900193	1.04324	1.04978	0.997739	1.00088	1.06659	1.06153	1.043	1.04882	1.01964	0.985953	1.23645	1.20448	1.09907
C	C	0	0	N2	0	1.06476	1.22753	1.1393	1.14386	1.1283	0.980393	1.01044	1.03971	1.00111	0.940279	1.13255	1.02465	0.940708	1.0868	1.02515	1.10477	1.15482	1.06245
hsa-miR-361	hsa-miR-361	494323	UUAUCAGAAUCUCCAGGGGUAC	N3	10085	1.1395	1.03023	0.978076	1.04927	1.04971	1.06315	1.01894	1.04393	0.999449	1.00824	0.919553	0.975747	0.987864	0.974654	0.974657	1.02351	0.889625	0.970062
C	C	0	0	N4	0	1.14242	1.14427	1.1501	1.14559	1.16338	1.01795	1.06359	1.08164	1.00187	1.07164	0.975173	1.01623	1.03381	1.02856	0.98022	1.15355	1.05299	1.04983
hsa-miR-455	hsa-miR-455	619556	UAUGUGCCUUUGGACUACAUCG	N5	10529	1.07075	1.02565	1.02787	1.04142	0.750137	0.981507	0.905342	0.878995	0.992038	0.880178	0.925948	0.932721	0.910154	0.94058	0.932665	0.74474	0.78962	0.863552
C	C	0	0	N6	0	0.328922	0.991423	1.05936	0.793236	1.38795	0.98109	0.96523	1.11142	1.02759	0.98071	1.01184	1.00671	1.10879	0.983766	1.01958	1.11873	1.18644	1.08346
hsa-miR-99a	hsa-miR-99a	407055	AACCCGUAGAUCCGAUCUUGUG	N7	10719	0.973888	1.01911	1.07561	1.02287	0.877462	0.960549	1.00792	0.948645	1.01146	1.11079	1.09955	1.07393	1.2419	0.966775	1.02036	0.890227	0.928503	1.00955
C	C	0	0	N8	0	1.06017	1.00357	1.0583	1.04068	0.944406	1.08988	1.06047	1.03159	1.00835	1.04558	0.997792	1.01724	1.03387	1.03498	1.01362	0.998835	1.12388	1.04103
hsa-let-7d	hsa-let-7d	406886	AGAGGUAGUAGGUUGCAUAGU	N9	10602	1.10822	1.07547	1.12788	1.10385	0.800644	1.04179	1.1538	0.998744	1.02052	0.965202	1.07294	1.01956	1.18661	1.0407	1.00864	0.955497	1.01912	1.04211
C	C	0	0	N10	0	1.08231	1.0438	1.07183	1.06598	1.08091	1.14428	1.02359	1.08293	1.0052	1.05802	1.02468	1.0293	0.942981	1.00829	1.06694	1.1137	1.11536	1.04945
hsa-miR-192	hsa-miR-192	406967	CUGACCUAUGAAUUGACAGCC	N11	10456	0.957991	0.858445	0.84957	0.888669	0.787494	1.13601	1.01821	0.980571	0.982881	0.845463	0.84235	0.890231	1.10847	0.991579	1.02246	0.705299	0.724558	0.910473
C	C	0	0	N12	0	0.933766	0.998562	1.07836	1.00356	0.963349	0.926161	1.02256	0.97069	1.00196	1.04359	1.04509	1.03022	1.14415	1.06801	1.08012	1.02774	1.2359	1.11118
hsa-miR-339	hsa-miR-339	442907	UCCCUGUCCUCCAGGAGCUCA	N13	10447	1.03973	0.900283	0.886657	0.942224	0.98021	0.965285	0.945856	0.963784	0.998475	0.909944	0.870737	0.926385	1.13495	1.00926	1.01229	1.02658	0.983141	1.03325
C	C	0	0	N14	0	1.06085	1.03541	1.04015	1.04547	1.13795	1.00378	0.990533	1.04409	0.997881	1.05156	1.02396	1.02447	1.05526	1.02949	0.998472	1.08344	0.975965	1.02853
hsa-let-7e	hsa-let-7e	406887	UGAGGUAGGAGGUUGUAUAGU	N15	10438	0.968615	0.944027	0.919489	0.944044	0.853064	0.969847	0.903682	0.908864	0.981413	0.996199	1.00619	0.994599	0.577281	0.935746	1.04301	0.629865	0.769354	0.791052
C	C	0	0	N16	0	1.02941	1.00861	1.04709	1.02837	1.05469	1.04347	0.981624	1.0266	1.00248	1.0498	1.02994	1.02741	0.851218	0.997174	0.99689	0.972336	1.01121	0.965767
hsa-miR-196b	hsa-miR-196b	442920	UAGGUAGUUUCCUGUUGUUGG	N17	10707	0.839671	0.223604	0.22036	0.427879	0.785074	0.767744	0.874207	0.809008	0.985877	1.02252	1.0519	1.0201	1.02181	0.920675	0.906712	0.748888	0.810415	0.8817
C	C	0	0	N18	0	1.12052	1.0724	1.08222	1.09171	1.18072	0.965925	0.85566	1.00077	1.01575	1.02211	1.0714	1.03642	0.937689	1.01469	0.993628	1.18193	1.16468	1.05852
hsa-miR-345	hsa-miR-345	442910	UGCUGACUCCUAGUCCAGGGC	N19	11029	1.03688	1.06482	1.08247	1.06139	1.02833	1.06682	0.959848	1.01833	0.987238	1.09636	1.05743	1.04701	1.02851	0.98993	0.920803	1.09297	1.08614	1.02367
C	C	0	0	N20	0	1.0255	1.07437	1.05446	1.05144	1.1359	0.937009	0.97723	1.01671	1.03376	1.05483	1.10625	1.06495	0.823936	0.993182	1.00707	1.15086	1.14683	1.02438
hsa-miR-516-5p	hsa-miR-516-5p	574485	CAUCUGGAGGUAAGAAGCACUUU	N21	10790	0.940906	0.97298	0.968652	0.960846	1.13507	0.904437	0.958631	0.999381	0.980899	0.942232	0.994661	0.972598	0.914764	0.985797	0.965647	1.01094	0.852101	0.94585
C	C	0	0	N22	0	0.882541	1.12753	1.04903	1.0197	0.974828	0.967559	1.05797	1.00012	1.00093	0.961788	0.942758	0.968492	0.997692	0.988068	1.02669	1.10239	0.944128	1.01179
C	C	0	0	N23	0	1.01514	1.12565	0.994821	1.0452	0.852612	1.07015	1.0215	0.981421	0.965965	0.854536	0.872656	0.897719	1.09805	1.01036	1.0016	1.03525	0.905129	1.01008
C	C	0	0	N24	0	1.06479	1.01751	0.996443	1.02625	1.06159	0.976011	1.20517	1.08092	0.998186	1.02269	0.854766	0.958549	0.888586	0.978023	0.998195	0.952074	0.966513	0.956678
hsa-miR-525	hsa-miR-525	574470	CUCCAGAGGGAUGCACUUUCU	O1	10581	0.952284	1.02652	1.18471	1.0545	1.05654	1.00675	1.02132	1.0282	0.974223	0.807653	0.809182	0.863686	0.889306	0.788312	0.882322	0.652975	0.635126	0.769608
hsa-miR-147	hsa-miR-147	406939	GUGUGUGGAAAUGCUUCUGC	O2	10220	0.879396	0.962663	0.972306	0.938122	0.943003	1.04291	1.12327	1.03639	0.791072	0.787057	0.81143	0.79652	1.02686	0.927366	0.879371	0.789878	0.808173	0.88633
hsa-miR-106a	hsa-miR-106a	406899	AAAAGUGCUUACAGUGCAGGUAGC	O3	10911	0.997987	1.0258	0.978087	1.00062	0.83567	0.97859	1.03674	0.950332	1.0516	1.10236	1.25835	1.13744	1.01239	1.01506	1.01911	1.15598	1.10165	1.06084
hsa-miR-152	hsa-miR-152	406943	UCAGUGCAUGACAGAACUUGGG	O4	10813	1.04164	0.929915	0.985368	0.98564	1.02813	0.961178	0.896343	0.961884	1.04698	1.03296	1.10012	1.06002	1.13769	1.10388	0.942742	1.09855	1.01693	1.05996
hsa-miR-197	hsa-miR-197	406974	UUCACCACCUUCUCCACCCAGC	O5	10354	1.02677	0.900087	0.900372	0.942409	0.941059	0.912806	0.854774	0.90288	1.00503	1.12827	1.04298	1.05876	1.0999	1.11624	1.01908	1.04805	1.18677	1.09401
hsa-miR-485-3p	hsa-miR-485-3p	574436	GUCAUACACGGCUCUCCUCUCU	O6	10799	1.09263	1.06971	1.08998	1.0841	1.06734	0.988068	1.00095	1.01879	1.03178	1.13614	1.09453	1.08749	1.17454	1.03332	0.907989	1.21421	1.30009	1.12603
hsa-miR-130a	hsa-miR-130a	406919	CAGUGCAAUGUUAAAAGGGCAU	O7	10506	1.00777	1.00417	0.972502	0.994815	0.962017	1.21745	1.02707	1.06884	1.03307	1.16742	1.20645	1.13565	1.08505	1.06634	1.11043	1.25848	1.28613	1.16129
hsa-miR-30a-5p	hsa-miR-30a-5p	407029	UGUAAACAUCCUCGACUGGAAG	O8	11062	0.984349	1.10122	1.03773	1.0411	1.15487	1.01858	1.0309	1.06812	1.00989	0.989326	1.16456	1.05459	0.988153	1.03229	1.03188	1.09015	0.970828	1.02266
hsa-miR-452*	hsa-miR-452*	574412	UCAGUCUCAUCUGCAAAGAAG	O9	10688	1.04009	1.21184	1.16968	1.14053	1.18463	1.1243	1.06338	1.1241	1.04171	1.2462	1.13943	1.14245	1.08096	1.09762	1.09376	1.14	1.1318	1.10883
hsa-miR-518d	hsa-miR-518d	574489	CAAAGCGCUUCCCUUUGGAGC	O10	10106	1.03271	0.979325	0.964982	0.992339	0.899808	1.02715	0.91669	0.947884	0.978835	0.820216	0.880857	0.893303	1.02526	0.972491	0.922916	0.850541	0.819958	0.918233
hsa-miR-510	hsa-miR-510	574515	UACUCAGGAGAGUGGCAAUCACA	O11	10271	0.917332	1.00529	0.807445	0.910021	0.776866	0.98283	0.976896	0.912197	1.00724	1.04945	0.946271	1.00099	0.836744	1.04787	1.03077	0.811219	0.932662	0.931852
hsa-miR-520b	hsa-miR-520b	574473	AAAGUGCUUCCUUUUAGAGGG	O12	11115	0.978662	0.902984	0.893891	0.925179	1.02046	0.915666	0.998574	0.978233	1.00735	1.03871	1.22254	1.08954	0.846521	0.991722	1.08642	1.03243	0.954545	0.982327
hsa-miR-518c	hsa-miR-518c	574477	CAAAGCGCUUCUCUUUAGAGUG	O13	10702	1.0883	1.05868	1.04955	1.06551	1.02381	1.04766	0.966388	1.01262	0.99635	1.17514	0.993318	1.05494	0.997166	1.02409	1.05669	0.962642	0.982068	1.00453
hsa-miR-504	hsa-miR-504	574507	AGACCCUGGUCUGCACUCUAU	O14	10875	0.977524	0.924021	0.919879	0.940474	0.876952	0.942153	0.924536	0.914547	0.990706	1.00296	0.972519	0.988728	0.900012	0.998511	0.913314	0.786277	0.838443	0.887311
hsa-miR-519b	hsa-miR-519b	574469	AAAGUGCAUCCUUUUAGAGGUUU	O15	10210	1.01198	0.97702	0.943734	0.977577	0.789236	0.997381	0.988216	0.924944	0.999304	1.16685	1.31122	1.15913	0.995355	1.01569	1.08258	1.10768	1.15187	1.07064
hsa-miR-497	hsa-miR-497	574456	CAGCAGCACACUGUGGUUUGU	O16	10490	0.951987	0.823428	0.952544	0.90932	1.1826	0.914704	0.953527	1.01694	1.00672	0.715984	0.706334	0.809678	0.820874	0.994644	0.97299	0.694558	0.623036	0.82122
hsa-miR-522	hsa-miR-522	574495	AAAAUGGUUCCCUUUAGAGUGUU	O17	10361	1.02945	0.850473	0.998953	0.959626	1.05549	0.975839	0.973871	1.00173	0.969464	0.776562	0.760716	0.835581	0.680215	0.868651	0.903453	0.71601	0.741959	0.782058
hsa-miR-143	hsa-miR-143	406935	UGAGAUGAAGCACUGUAGCUCA	O18	10576	1.07233	1.16303	1.12835	1.12124	1.16922	1.04707	1.14239	1.11956	1.03226	1.09407	1.07442	1.06691	1.25658	1.01664	1.02941	1.3356	1.33605	1.19486
hsa-miR-1	hsa-miR-1	406905	UGGAAUGUAAAGAAGUAUGUA	O19	10660	1.02533	0.843528	0.81634	0.895067	0.6454	0.857425	0.964662	0.822495	0.984313	0.618995	0.632308	0.745206	0.868975	1.08989	1.08677	0.988035	1.11112	1.02896
hsa-miR-26b	hsa-miR-26b	407017	UUCAAGUAAUUCAGGAUAGGUU	O20	11070	1.04295	0.994876	1.12867	1.0555	1.17841	0.98148	0.93561	1.03183	1.042	0.904993	0.91685	0.954613	1.19066	0.991472	1.04987	1.09888	1.02374	1.07093
hsa-miR-149	hsa-miR-149	406941	UCUGGCUCCGUGUCUUCACUCC	O21	11027	0.984392	1.05168	1.07467	1.03691	0.944773	1.05057	1.08255	1.02597	1.01029	1.13986	0.927019	1.02572	1.27657	1.04625	1.05303	1.20591	1.21253	1.15886
hsa-miR-423	hsa-miR-423	494335	AGCUCGGUCUGAGGCCCCUCAG	O22	10959	0.938542	1.04096	1.06834	1.01595	1.11349	0.900385	1.00562	1.0065	1.00955	0.990548	1.02069	1.00693	1.01745	0.929425	1.00839	1.02234	1.05838	1.0072
C	C	0	0	O23	0	0.971906	1.13518	1.06083	1.05597	1.20755	1.06677	1.05932	1.11122	0.999463	1.0721	0.940973	1.00418	0.86978	0.966833	1.00226	0.944545	0.905799	0.937842
C	C	0	0	O24	0	0.964831	1.02503	0.929826	0.973229	0.937487	1.04947	1.076	1.02099	0.98122	1.0115	1.03835	1.01036	0.972363	0.867708	0.92523	1.03526	0.862613	0.932635
hsa-miR-185	hsa-miR-185	406961	UGGAGAGAAAGGCAGUUC	P1	10726	1.03823	1.00411	1.12497	1.05577	0.624947	1.00583	0.965732	0.865502	0.96571	1.05116	1.0095	1.00879	0.874281	0.833695	0.815378	1.02737	0.993256	0.908796
C	C	0	0	P2	0	1.04413	1.09359	1.04303	1.06025	1.07251	1.04732	1.07384	1.06455	1.01872	1.17903	0.975206	1.05765	0.906331	0.954473	0.945165	0.968715	0.880647	0.931066
hsa-miR-519a	hsa-miR-519a	574496	AAAGUGCAUCCUUUUAGAGUGUUAC	P3	10665	0.911717	0.837025	0.844214	0.864318	0.918049	0.991955	0.926437	0.94548	1.01644	1.20426	1.08746	1.10272	0.736752	1.00196	0.902203	0.948648	0.990229	0.915959
C	C	0	0	P4	0	1.07018	1.18723	1.1697	1.14237	0.881586	1.01177	1.06481	0.986055	1.02535	1.00537	1.08429	1.03834	0.987335	0.994844	0.982572	0.995973	1.10004	1.01215
hsa-miR-106b	hsa-miR-106b	406900	UAAAGUGCUGACAGUGCAGAU	P5	10067	0.892558	0.974253	0.920759	0.92919	0.985472	0.882809	0.930325	0.932869	1.03038	1.1214	1.14311	1.0983	1.04976	1.06003	1.05866	1.11757	1.15858	1.08892
C	C	0	0	P6	0	1.09392	1.04833	1.09878	1.08034	0.892641	0.984953	0.882121	0.919905	1.02926	0.99067	1.08203	1.03399	0.867307	1.03208	1.05352	1.07289	1.24672	1.0545
hsa-miR-212	hsa-miR-212	406994	UAACAGUCUCCAGUCACGGCC	P7	10340	1.01573	0.953969	0.923797	0.9645	0.919952	1.0732	1.07967	1.02427	1.01985	0.885304	0.986388	0.963846	0.917884	0.918202	1.03355	0.892906	1.00287	0.953083
C	C	0	0	P8	0	1.00075	1.02886	1.16553	1.06504	0.846768	1.05817	1.03158	0.978839	1.00676	1.09561	1.03054	1.04431	0.974734	1.16722	1.13176	1.06583	1.03015	1.07394
hsa-miR-369-3p	hsa-miR-369-3p	442914	AAUAAUACAUGGUUGAUCUUU	P9	10825	0.9377	1.04863	1.03125	1.00586	0.935523	0.965295	1.09199	0.997603	1.02027	0.947107	1.01653	0.994634	1.39275	1.12349	1.09186	1.19778	1.15841	1.19286
C	C	0	0	P10	0	1.01295	1.08048	1.00931	1.03425	0.988776	0.949319	0.981872	0.973322	0.994716	1.0009	1.00864	1.00142	0.883603	1.06184	1.07558	1.01772	0.983617	1.00447
hsa-miR-517a	hsa-miR-517a	574479	AUCGUGCAUCCCUUUAGAGUGUU	P11	10295	1.04083	0.605954	0.652841	0.76654	0.745568	0.888198	0.908431	0.847399	0.982694	0.659444	0.667096	0.769744	1.08914	1.01913	1.03411	0.826645	0.84751	0.963306
C	C	0	0	P12	0	0.985587	1.00369	1.0668	1.01869	0.914094	1.01951	0.980058	0.97122	0.949217	0.990504	0.977009	0.972243	0.997971	1.09798	1.01913	0.943733	0.924566	0.996675
hsa-miR-198	hsa-miR-198	406975	GGUCCAGAGGGGAGAUAGG	P13	11088	0.948922	1.01381	0.97771	0.980148	1.32318	0.930573	0.960508	1.07142	0.993374	1.02228	1.09542	1.03702	1.0337	1.00787	1.05686	1.03223	1.10345	1.04682
C	C	0	0	P14	0	0.99207	1.04718	0.979933	1.00639	0.935831	0.985963	0.981525	0.967773	0.982426	0.985944	1.0503	1.00622	0.920349	1.0702	1.05014	1.08926	1.02059	1.03011
hsa-miR-95	hsa-miR-95	407052	UUCAACGGGUAUUUAUUGAGCA	P15	10147	1.02139	0.915295	0.85966	0.932114	0.912603	0.968673	0.95026	0.943845	0.97253	0.882349	0.946916	0.933932	0.849136	0.925979	0.854796	0.692921	0.651756	0.794918
C	C	0	0	P16	0	0.995282	1.02198	0.937765	0.985009	0.757224	1.05439	1.0556	0.955736	1.00587	0.94408	1.08905	1.013	0.915746	1.00642	1.0647	1.03605	0.988222	1.00223
hsa-miR-126*	hsa-miR-126*	406913	CAUUAUUACUUUUGGUACGCG	P17	10401	1.04359	1.18715	1.08261	1.10445	1.24244	1.06716	1.03244	1.11402	0.990277	1.00809	0.97191	0.990093	1.08772	1.08648	1.06238	1.04517	1.01473	1.0593
C	C	0	0	P18	0	1.07494	1.15929	1.03392	1.08938	1.07393	1.04768	1.05918	1.06026	1.01104	1.06816	1.11157	1.06359	1.07269	0.977693	1.06127	1.08011	1.08512	1.05538
hsa-miR-218	hsa-miR-218	407000	UUGUGCUUGAUCUAACCAUGU	P19	10328	0.988655	0.9267	1.12227	1.01254	1.19929	0.954495	0.941543	1.03178	0.996499	0.972104	0.940146	0.969583	1.12111	1.02527	1.04583	1.01892	1.06507	1.05524
C	C	0	0	P20	0	1.05176	1.04381	1.03831	1.04463	1.26167	0.959814	1.01615	1.07921	1.04042	0.943162	1.02751	1.0037	1.09835	1.04642	1.00165	0.970151	0.92512	1.00834
hsa-miR-370	hsa-miR-370	442915	GCCUGCUGGGGUGGAACCUGG	P21	10585	0.945112	0.916175	0.914404	0.92523	1.19954	1.18945	0.99927	1.12942	1.00572	0.904512	0.952881	0.954372	1.21864	0.941136	0.92284	1.16972	1.17026	1.08452
C	C	0	0	P22	0	0.995474	0.999367	0.998621	0.997821	1.1954	0.981588	1.08979	1.08893	1.00701	1.05604	0.92581	0.996285	1.00373	0.945344	0.926919	0.911274	0.908159	0.939084
C	C	0	0	P23	0	0.959451	0.915337	1.02083	0.965208	0.904949	1.03614	0.976426	0.972506	0.96485	1.09503	0.890893	0.98359	0.994939	0.873862	0.944114	0.894991	0.896096	0.9208
C	C	0	0	P24	0	0.956312	0.995263	1.00395	0.985173	1.08875	0.940633	1.02147	1.01695	0.974515	1.00978	0.924629	0.969642	0.951393	0.826248	0.874541	0.999103	0.850393	0.900336
			Pre-mir library			A172_1	A172 _2	A172_3	A172 Average	LN405_1	LN405_2	LN405_3	LN405 average	U87MG_1	U87MG_2	U87MG_3	U87MG average	SVGp12 _1	SVGp12 _2	SVGp12_3	SVGp12_4	SVGp12_5	SVGp12 Average
			Mean			0.999983	1.00007	1.0001	1.00005	1.00014	1.00004	1.00003	1.00007	0.999999	1.00001	1.00002	1.00001	1.00005	1	1	0.999963	0.999951	0.999992
			STDEV			0.107254	0.143735	0.141913	0.116827	0.162393	0.0701976	0.0703411	0.0736492	0.0328153	0.115818	0.11759	0.0808547	0.156297	0.0545468	0.049487	0.182047	0.185476	0.102002
			CV%			0.107256	0.143726	0.141899	0.116821	0.162371	0.0701948	0.0703387	0.0736441	0.0328153	0.115817	0.117587	0.0808537	0.15629	0.0545469	0.0494868	0.182054	0.185485	0.102002
			Mean-2SD			0.785475	0.712595	0.716275	0.766397	0.67535	0.859645	0.859352	0.852772	0.934369	0.768375	0.764844	0.838302	0.687451	0.890906	0.901029	0.635869	0.629	0.795989
			Mean+2SD			1.21449	1.28754	1.28393	1.2337	1.32492	1.14044	1.14072	1.14737	1.06563	1.23165	1.2352	1.16172	1.31264	1.10909	1.09898	1.36406	1.3709	1.204
			Median			1.01305	1.016	1.02046	1.01504	0.988689	0.997002	0.996918	1.00028	1.0048	1.01543	1.01276	1.01332	0.997832	1.00412	1.00379	1.01718	1.00133	1.00896
			Median-2SD			0.798538	0.72853	0.736633	0.781384	0.663903	0.856607	0.856236	0.852982	0.939171	0.783798	0.777584	0.851607	0.685237	0.89503	0.904814	0.653083	0.630382	0.804956
			Median+2SD			1.22755	1.30347	1.30429	1.24869	1.31347	1.1374	1.1376	1.14758	1.07043	1.24707	1.24794	1.17503	1.31043	1.11322	1.10276	1.38127	1.37229	1.21296
			min			0.271437	0.138056	0.174956	0.216958	0.467794	0.73142	0.738948	0.694706	0.791072	0.618995	0.613266	0.71255	0.464981	0.775627	0.815378	0.253841	0.500174	0.598561
			max			1.47134	1.31831	1.37404	1.22541	1.60218	1.21745	1.25258	1.20264	1.06884	1.25236	1.41247	1.203	1.48548	1.16722	1.13482	1.52242	1.43457	1.30401

## Sheet: Sheet 2
Haapa-Paananen et al. Table S1 - Sheet 2: Dharmacon loess_scores normalized data
Key	siRNA_ID	Symbol	Description	Target	siRNA_product_ID	loess_scores.A172	loess_scores.LN405	loess_scores.A172_hits	loess_scores.LN405_hits
DPM-1-A01	c	c	C	c	c	0.336667	-0.750848	--	--
DPM-1-A02	c	c	C	c	c	0.532674	0.505237	--	--
DPM-1-A03	C-300474-03	hsa-let-7a	hsa-let-7a-2	UGAGGUAGUAGGUUGUAUAGUU	MI0000061	0.0979935	-0.916376	--	--
DPM-1-A04	C-300723-03	hsa-miR-449	hsa-miR-449	UGGCAGUGUAUUGUUAGCUGGU	MI0001648	0.834945	1.54256	--	--
DPM-1-A05	C-300477-03	hsa-let-7c	hsa-let-7c	UGAGGUAGUAGGUUGUAUGGUU	MI0000064	0.326988	0.113887	--	--
DPM-1-A06	C-300726-03	hsa-miR-191*	hsa-miR-191*	GCUGCGCUUGGAUUUCGUCCCC	MI0000465	2.03208	2.12445	--	--
DPM-1-A07	C-300482-03	hsa-miR-15a	hsa-miR-15a	UAGCAGCACAUAAUGGUUUGUG	MI0000069	-0.120695	-1.64185	--	--
DPM-1-A08	C-300728-03	hsa-miR-369-5p	hsa-miR-369-5p	AGAUCGACCGUGUUAUAUUCGC	MI0000777	0.411235	1.38212	--	--
DPM-1-A09	C-300483-03	hsa-miR-16	hsa-miR-16-1	UAGCAGCACGUAAAUAUUGGCG	MI0000070	-1.5001	-3.24303	--	DOWN
DPM-1-A10	C-300729-03	hsa-miR-431	hsa-miR-431	UGUCUUGCAGGCCGUCAUGCA	MI0001721	-0.638268	0.623583	--	--
DPM-1-A11	C-300488-03	hsa-miR-19a	hsa-miR-19a	UGUGCAAAUCUAUGCAAAACUGA	MI0000073	0.67668	-1.42871	--	--
DPM-1-A12	C-300730-03	hsa-miR-433	hsa-miR-433	AUCAUGAUGGGCUCCUCGGUGU	MI0001723	-1.54494	-0.155654	--	--
DPM-1-A13	C-300489-03	hsa-miR-19b	hsa-miR-19b-1	UGUGCAAAUCCAUGCAAAACUGA	MI0000074	0.663267	-0.597472	--	--
DPM-1-A14	C-300731-03	hsa-miR-329	hsa-miR-329-1	AACACACCUGGUUAACCUCUUU	MI0001725	-2.13611	-2.43647	--	DOWN
DPM-1-A15	C-300491-03	hsa-miR-20a	hsa-miR-20a	UAAAGUGCUUAUAGUGCAGGUAG	MI0000076	1.5219	-0.40854	--	--
DPM-1-A16	C-300732-03	hsa-miR-329	hsa-miR-329-2	AACACACCUGGUUAACCUCUUU	MI0001726	-2.26489	-3.76831	DOWN	DOWN
DPM-1-A17	C-300492-03	hsa-miR-21	hsa-miR-21	UAGCUUAUCAGACUGAUGUUGA	MI0000077	-0.311052	1.04328	--	--
DPM-1-A18	C-300739-03	hsa-miR-412	hsa-miR-412	ACUUCACCUGGUCCACUAGCCGU	MI0002464	1.64119	0.418602	--	--
DPM-1-A19	C-300493-03	hsa-miR-22	hsa-miR-22	AAGCUGCCAGUUGAAGAACUGU	MI0000078	-0.559544	-1.41175	--	--
DPM-1-A20	C-300740-03	hsa-miR-410	hsa-miR-410	AAUAUAACACAGAUGGCCUGU	MI0002465	-0.34272	-0.67334	--	--
DPM-1-A21	C-300494-03	hsa-miR-23a	hsa-miR-23a	AUCACAUUGCCAGGGAUUUCC	MI0000079	0.336448	-0.456283	--	--
DPM-1-A22	C-300741-03	hsa-miR-376b	hsa-miR-376b	AUCAUAGAGGAAAAUCCAUGUU	MI0002466	-3.31632	-4.27371	DOWN	DOWN
DPM-1-A23	c	c	C	c	c	0.257088	0.752415	--	--
DPM-1-A24	c	c	C	c	c	0.478135	0.315072	--	--
DPM-1-B01	c	c	C	c	c	0.230221	-1.58267	--	--
DPM-1-B02	c	c	C	c	c	0.11413	0.0735642	--	--
DPM-1-B03	C-300896-01	hsa-miR-577	hsa-miR-577	UAGAUAAAAUAUUGGUACCUG	MI0003584	0.0663124	-0.0362679	--	--
DPM-1-B04	C-300959-01	hsa-miR-632	hsa-miR-632	GUGUCUGCUUCCUGUGGGA	MI0003647	-1.52365	-1.73475	--	--
DPM-1-B05	C-300897-01	hsa-miR-578	hsa-miR-578	CUUCUUGUGCUCUAGGAUUGU	MI0003585	-0.460297	-0.636736	--	--
DPM-1-B06	C-300960-01	hsa-miR-633	hsa-miR-633	CUAAUAGUAUCUACCACAAUAAA	MI0003648	-0.788258	-1.12851	--	--
DPM-1-B07	C-300899-01	hsa-miR-580	hsa-miR-580	UUGAGAAUGAUGAAUCAUUAGG	MI0003587	-0.50356	-0.492208	--	--
DPM-1-B08	C-300961-01	hsa-miR-634	hsa-miR-634	AACCAGCACCCCAACUUUGGAC	MI0003649	-3.40418	-2.50793	DOWN	DOWN
DPM-1-B09	C-300900-01	hsa-miR-581	hsa-miR-581	UCUUGUGUUCUCUAGAUCAGU	MI0003588	0.154801	-3.11118	--	DOWN
DPM-1-B10	C-300962-01	hsa-miR-635	hsa-miR-635	ACUUGGGCACUGAAACAAUGUCC	MI0003650	-0.850193	0.178246	--	--
DPM-1-B11	C-300901-01	hsa-miR-582	hsa-miR-582	UUACAGUUGUUCAACCAGUUACU	MI0003589	-0.21391	-0.54948	--	--
DPM-1-B12	C-300964-01	hsa-miR-637	hsa-miR-637	ACUGGGGGCUUUCGGGCUCUGCGU	MI0003652	-1.01412	-0.565023	--	--
DPM-1-B13	C-300902-01	hsa-miR-583	hsa-miR-583	CAAAGAGGAAGGUCCCAUUAC	MI0003590	0.809118	1.95871	--	--
DPM-1-B14	C-300965-01	hsa-miR-638	hsa-miR-638	AGGGAUCGCGGGCGGGUGGCGGCCU	MI0003653	1.89208	2.40959	--	UP
DPM-1-B15	C-300903-01	hsa-miR-584	hsa-miR-584	UUAUGGUUUGCCUGGGACUGAG	MI0003591	0.333278	0.896315	--	--
DPM-1-B16	C-300966-01	hsa-miR-639	hsa-miR-639	AUCGCUGCGGUUGCGAGCGCUGU	MI0003654	1.99779	1.06488	--	--
DPM-1-B17	C-300904-01	hsa-miR-585	hsa-miR-585	UGGGCGUAUCUGUAUGCUA	MI0003592	-0.0209364	0.824332	--	--
DPM-1-B18	C-300967-01	hsa-miR-640	hsa-miR-640	AUGAUCCAGGAACCUGCCUCU	MI0003655	-0.335752	0.249845	--	--
DPM-1-B19	C-300905-01	hsa-miR-548a	hsa-miR-548a-3p-1	CAAAACUGGCAAUUACUUUUGC	MI0003593	-0.612071	0.0824104	--	--
DPM-1-B20	C-300968-01	hsa-miR-641	hsa-miR-641	AAAGACAUAGGAUAGAGUCACCUC	MI0003656	-5.22987	-6.75743	DOWN	DOWN
DPM-1-B21	C-300906-01	hsa-miR-586	hsa-miR-586	UAUGCAUUGUAUUUUUAGGUCC	MI0003594	-2.4872	-2.43393	DOWN	DOWN
DPM-1-B22	C-300969-01	hsa-miR-642	hsa-miR-642	GUCCCUCUCCAAAUGUGUCUUG	MI0003657	-0.364829	-0.0811305	--	--
DPM-1-B23	c	c	C	c	c	0.135583	0.459768	--	--
DPM-1-B24	c	c	C	c	c	0.157394	-0.169572	--	--
DPM-1-C01	c	c	C	c	c	0.101986	0.777322	--	--
DPM-1-C02	c	c	C	c	c	0.352925	-0.0144895	--	--
DPM-1-C03	C-300497-03	hsa-miR-24	hsa-miR-24-2	UGGCUCAGUUCAGCAGGAACAG	MI0000081	-0.24015	0.501653	--	--
DPM-1-C04	C-300743-03	hsa-miR-484	hsa-miR-484	UCAGGCUCAGUCCCCUCCCGAU	MI0002468	-0.523833	0.740078	--	--
DPM-1-C05	C-300502-03	hsa-miR-27a	hsa-miR-27a	UUCACAGUGGCUAAGUUCCGC	MI0000085	-0.957138	-0.235208	--	--
DPM-1-C06	C-300744-03	hsa-miR-485-5p	hsa-miR-485-5p	AGAGGCUGGCCGUGAUGAAUUC	MI0002469	-1.12264	0.693494	--	--
DPM-1-C07	C-300505-03	hsa-miR-30a-5p	hsa-miR-30a-5p	UGUAAACAUCCUCGACUGGAAG	MI0000088	0.239704	0.0999944	--	--
DPM-1-C08	C-300745-03	hsa-miR-485-3p	hsa-miR-485-3p	GUCAUACACGGCUCUCCUCUCU	MI0002469	0.574271	0.585755	--	--
DPM-1-C09	C-300506-03	hsa-miR-30a-3p	hsa-miR-30a-3p	CUUUCAGUCGGAUGUUUGCAGC	MI0000088	-1.46199	-2.67941	--	DOWN
DPM-1-C10	C-300746-03	hsa-miR-486	hsa-miR-486	UCCUGUACUGAGCUGCCCCGAG	MI0002470	1.06289	0.510261	--	--
DPM-1-C11	C-300516-03	hsa-miR-99a	hsa-miR-99a	AACCCGUAGAUCCGAUCUUGUG	MI0000101	3.11199	0.426465	UP	--
DPM-1-C12	C-300747-03	hsa-miR-487	hsa-miR-487	AAUCAUACAGGGACAUCCAGUU	MI0002471	-1.71746	-2.92273	--	DOWN
DPM-1-C13	C-300517-03	hsa-miR-100	hsa-miR-100	AACCCGUAGAUCCGAACUUGUG	MI0000102	2.76842	1.92908	UP	--
DPM-1-C14	C-300752-03	hsa-miR-511	hsa-miR-511-1	GUGUCUUUUGCUCUGCAGUCA	MI0003127	1.36235	1.00466	--	--
DPM-1-C15	C-300522-03	hsa-miR-103	hsa-miR-103-2	AGCAGCAUUGUACAGGGCUAUGA	MI0000108	1.02877	0.512252	--	--
DPM-1-C16	C-300753-03	hsa-miR-511	hsa-miR-511-2	GUGUCUUUUGCUCUGCAGUCA	MI0003128	-0.517831	0.554398	--	--
DPM-1-C17	C-300523-03	hsa-miR-103	hsa-miR-103-1	AGCAGCAUUGUACAGGGCUAUGA	MI0000109	1.22102	0.324573	--	--
DPM-1-C18	C-300754-03	hsa-miR-146b	hsa-miR-146b	UGAGAACUGAAUUCCAUAGGCU	MI0003129	0.707	0.152789	--	--
DPM-1-C19	C-300527-03	hsa-miR-107	hsa-miR-107	AGCAGCAUUGUACAGGGCUAUCA	MI0000114	0.647901	0.43024	--	--
DPM-1-C20	C-300758-03	hsa-miR-493	hsa-miR-493	UUGUACAUGGUAGGCUUUCAUU	MI0003132	-0.649908	-0.488829	--	--
DPM-1-C21	C-300528-03	hsa-miR-192	hsa-miR-192	CUGACCUAUGAAUUGACAGCC	MI0000234	-3.92331	-2.90871	DOWN	DOWN
DPM-1-C22	C-300759-03	hsa-miR-432	hsa-miR-432	UCUUGGAGUAGGUCAUUGGGUGG	MI0003133	-0.612204	-0.25302	--	--
DPM-1-C23	c	c	C	c	c	0.224482	0.564642	--	--
DPM-1-C24	c	c	C	c	c	0.168388	0.928031	--	--
DPM-1-D01	c	c	C	c	c	0.27722	-0.633707	--	--
DPM-1-D02	c	c	C	c	c	0.166188	-0.0209159	--	--
DPM-1-D03	C-300907-01	hsa-miR-587	hsa-miR-587	UUUCCAUAGGUGAUGAGUCAC	MI0003595	-0.911393	0.245587	--	--
DPM-1-D04	C-300970-01	hsa-miR-643	hsa-miR-643	ACUUGUAUGCUAGCUCAGGUAG	MI0003658	-1.09205	-0.612378	--	--
DPM-1-D05	C-300908-01	hsa-miR-548b	hsa-miR-548b-3p	CAAGAACCUCAGUUGCUUUUGU	MI0003596	0.734561	0.258494	--	--
DPM-1-D06	C-300971-01	hsa-miR-644	hsa-miR-644	AGUGUGGCUUUCUUAGAGC	MI0003659	-1.92192	-2.52917	--	DOWN
DPM-1-D07	C-300909-01	hsa-miR-588	hsa-miR-588	UUGGCCACAAUGGGUUAGAAC	MI0003597	0.677937	-0.514952	--	--
DPM-1-D08	C-300972-01	hsa-miR-645	hsa-miR-645	UCUAGGCUGGUACUGCUGA	MI0003660	-0.327099	0.00250128	--	--
DPM-1-D09	C-300910-01	hsa-miR-548a	hsa-miR-548a-3p-2	CAAAACUGGCAAUUACUUUUGC	MI0003598	-0.364599	0.00278843	--	--
DPM-1-D10	C-300973-01	hsa-miR-646	hsa-miR-646	AAGCAGCUGCCUCUGAGGC	MI0003661	-2.32808	-2.56419	DOWN	DOWN
DPM-1-D11	C-300911-01	hsa-miR-589	hsa-miR-589*	UCAGAACAAAUGCCGGUUCCCAGA	MI0003599	0.00288852	0.0141809	--	--
DPM-1-D12	C-300974-01	hsa-miR-647	hsa-miR-647	GUGGCUGCACUCACUUCCUUC	MI0003662	-2.42126	1.92143	DOWN	--
DPM-1-D13	C-300912-01	hsa-miR-550	hsa-miR-550*-1	UGUCUUACUCCCUCAGGCACAU	MI0003600	0.445643	0.432169	--	--
DPM-1-D14	C-300975-01	hsa-miR-648	hsa-miR-648	AAGUGUGCAGGGCACUGGU	MI0003663	-2.17773	-2.29556	--	DOWN
DPM-1-D15	C-300913-01	hsa-miR-550	hsa-miR-550*-2	UGUCUUACUCCCUCAGGCACAU	MI0003601	0.260868	0.582399	--	--
DPM-1-D16	C-300976-01	hsa-miR-649	hsa-miR-649	AAACCUGUGUUGUUCAAGAGUC	MI0003664	-0.110604	-1.30382	--	--
DPM-1-D17	C-300914-01	hsa-miR-590	hsa-miR-590	GAGCUUAUUCAUAAAAGUGCAG	MI0003602	-0.658361	0.153375	--	--
DPM-1-D18	C-300977-01	hsa-miR-650	hsa-miR-650	AGGAGGCAGCGCUCUCAGGAC	MI0003665	-0.999777	-1.8259	--	--
DPM-1-D19	C-300915-01	hsa-miR-591	hsa-miR-591	AGACCAUGGGUUCUCAUUGU	MI0003603	0.0447707	0.398977	--	--
DPM-1-D20	C-300978-01	hsa-miR-651	hsa-miR-651	UUUAGGAUAAGCUUGACUUUUG	MI0003666	-0.967491	-2.37173	--	DOWN
DPM-1-D21	C-300916-01	hsa-miR-592	hsa-miR-592	UUGUGUCAAUAUGCGAUGAUGU	MI0003604	-0.504653	-1.3059	--	--
DPM-1-D22	C-300980-01	hsa-miR-548d	hsa-miR-548d-3p	CAAAAACCACAGUUUCUUUUGC	MI0003668	-0.103415	-0.351025	--	--
DPM-1-D23	c	c	C	c	c	0.149876	-0.355493	--	--
DPM-1-D24	c	c	C	c	c	-0.256952	0.261033	--	--
DPM-1-E01	c	c	C	c	c	0.444982	0.474338	--	--
DPM-1-E02	c	c	C	c	c	0.520101	0.73568	--	--
DPM-1-E03	C-300533-03	hsa-miR-199a	hsa-miR-199a-1	CCCAGUGUUCAGACUACCUGUUC	MI0000242	-0.225428	0.290509	--	--
DPM-1-E04	C-300760-03	hsa-miR-432*	hsa-miR-432*	CUGGAUGGCUCCUCCAUGUCU	MI0003133	1.35583	0.275768	--	--
DPM-1-E05	C-300537-03	hsa-miR-208	hsa-miR-208	AUAAGACGAGCAAAAAGCUUGU	MI0000251	-3.32306	0.410925	DOWN	--
DPM-1-E06	C-300765-03	hsa-miR-497	hsa-miR-497	CAGCAGCACACUGUGGUUUGU	MI0003138	-0.388281	-1.62138	--	--
DPM-1-E07	C-300539-03	hsa-miR-129	hsa-miR-129-2	CUUUUUGCGGUCUGGGCUUGC	MI0000473	-1.37253	0.0740709	--	--
DPM-1-E08	C-300767-03	hsa-miR-512-5p	hsa-miR-512-5p-1	CACUCAGCCUUGAGGGCACUUUC	MI0003140	-1.45018	-2.01502	--	--
DPM-1-E09	C-300541-03	hsa-miR-30c	hsa-miR-30c-2	UGUAAACAUCCUACACUCUCAGC	MI0000254	0.628411	-1.66763	--	--
DPM-1-E10	C-300768-03	hsa-miR-512-5p	hsa-miR-512-5p-2	CACUCAGCCUUGAGGGCACUUUC	MI0003141	1.65063	1.02086	--	--
DPM-1-E11	C-300543-03	hsa-miR-30d	hsa-miR-30d	UGUAAACAUCCCCGACUGGAAG	MI0000255	0.36138	-0.960694	--	--
DPM-1-E12	C-300769-03	hsa-miR-512-3p	hsa-miR-512-3p-1	AAGUGCUGUCAUAGCUGAGGUC	MI0003140	1.46015	-0.37048	--	--
DPM-1-E13	C-300549-03	hsa-miR-10a	hsa-miR-10a	UACCCUGUAGAUCCGAAUUUGUG	MI0000266	-0.305549	-1.54277	--	--
DPM-1-E14	C-300770-03	hsa-miR-512-3p	hsa-miR-512-3p-2	AAGUGCUGUCAUAGCUGAGGUC	MI0003141	1.49675	-0.631641	--	--
DPM-1-E15	C-300556-03	hsa-miR-181c	hsa-miR-181c	AACAUUCAACCUGUCGGUGAGU	MI0000271	-0.926836	-2.7273	--	DOWN
DPM-1-E16	C-300771-03	hsa-miR-498	hsa-miR-498	UUUCAAGCCAGGGGGCGUUUUUC	MI0003142	0.2583	1.07602	--	--
DPM-1-E17	C-300562-03	hsa-miR-203	hsa-miR-203	GUGAAAUGUUUAGGACCACUAG	MI0000283	0.0852648	0.691047	--	--
DPM-1-E18	C-300772-03	hsa-miR-520e	hsa-miR-520e	AAAGUGCUUCCUUUUUGAGGG	MI0003143	-1.88191	-1.28406	--	--
DPM-1-E19	C-300565-03	hsa-miR-210	hsa-miR-210	CUGUGCGUGUGACAGCGGCUGA	MI0000286	1.22633	-0.0103388	--	--
DPM-1-E20	C-300773-03	hsa-miR-515-5p	hsa-miR-515-5p-1	UUCUCCAAAAGAAAGCACUUUCUG	MI0003144	0.61312	-1.29167	--	--
DPM-1-E21	C-300566-03	hsa-miR-211	hsa-miR-211	UUCCCUUUGUCAUCCUUCGCCU	MI0000287	-0.329941	-0.0549339	--	--
DPM-1-E22	C-300774-03	hsa-miR-515-5p	hsa-miR-515-5p-2	UUCUCCAAAAGAAAGCACUUUCUG	MI0003147	-0.301603	-1.08472	--	--
DPM-1-E23	c	c	C	c	c	0.378066	0.644195	--	--
DPM-1-E24	c	c	C	c	c	0.555137	0.466152	--	--
DPM-1-F01	c	c	C	c	c	0.125909	-0.40234	--	--
DPM-1-F02	c	c	C	c	c	-0.172206	0.781749	--	--
DPM-1-F03	C-300917-01	hsa-miR-593	hsa-miR-593*	AGGCACCAGCCAGGCAUUGCUCAGC	MI0003605	-1.04776	-0.745198	--	--
DPM-1-F04	C-300981-01	hsa-miR-661	hsa-miR-661	UGCCUGGGUCUCUGGCCUGCGCGU	MI0003669	-0.535108	0.0145794	--	--
DPM-1-F05	C-300919-01	hsa-miR-595	hsa-miR-595	GAAGUGUGCCGUGGUGUGUCU	MI0003607	-0.293243	0.231597	--	--
DPM-1-F06	C-300982-01	hsa-miR-662	hsa-miR-662	UCCCACGUUGUGGCCCAGCAG	MI0003670	1.83033	0.123625	--	--
DPM-1-F07	C-300920-01	hsa-miR-596	hsa-miR-596	AAGCCUGCCCGGCUCCUCGGG	MI0003608	-0.0656686	-1.36299	--	--
DPM-1-F08	C-300983-01	hsa-miR-548d	hsa-miR-548d-3p-2	CAAAAACCACAGUUUCUUUUGC	MI0003671	1.19768	-0.492139	--	--
DPM-1-F09	C-300921-01	hsa-miR-597	hsa-miR-597	UGUGUCACUCGAUGACCACUGU	MI0003609	-1.00917	-0.395893	--	--
DPM-1-F10	C-300984-01	hsa-miR-663	hsa-miR-663	AGGCGGGGCGCCGCGGGACCGC	MI0003672	1.59642	2.16273	--	--
DPM-1-F11	C-300922-01	hsa-miR-598	hsa-miR-598	UACGUCAUCGUUGUCAUCGUCA	MI0003610	1.19132	0.594962	--	--
DPM-1-F12	C-300985-01	hsa-miR-449b	hsa-miR-449b	AGGCAGUGUAUUGUUAGCUGGC	MI0003673	0.867529	3.45492	--	UP
DPM-1-F13	C-300923-01	hsa-miR-599	hsa-miR-599	GUUGUGUCAGUUUAUCAAAC	MI0003611	0.86836	0.74551	--	--
DPM-1-F14	C-300987-01	hsa-miR-411	hsa-miR-411	UAGUAGACCGUAUAGCGUACG	MI0003675	-0.507871	0.186363	--	--
DPM-1-F15	C-300924-01	hsa-miR-548a	hsa-miR-548a-3p-3	CAAAACUGGCAAUUACUUUUGC	MI0003612	-0.581266	1.06352	--	--
DPM-1-F16	C-300988-01	hsa-miR-654	hsa-miR-654-5p	UGGUGGGCCGCAGAACAUGUGC	MI0003676	-1.30835	0.0762884	--	--
DPM-1-F17	C-300925-01	hsa-miR-600	hsa-miR-600	ACUUACAGACAAGAGCCUUGCUC	MI0003613	-0.595222	-1.61448	--	--
DPM-1-F18	C-300989-01	hsa-miR-655	hsa-miR-655	AUAAUACAUGGUUAACCUCUUU	MI0003677	-1.12803	0.0157393	--	--
DPM-1-F19	C-300926-01	hsa-miR-601	hsa-miR-601	UGGUCUAGGAUUGUUGGAGGAG	MI0003614	-0.214093	-0.325774	--	--
DPM-1-F20	C-300990-01	hsa-miR-656	hsa-miR-656	AAUAUUAUACAGUCAACCUCU	MI0003678	-0.526392	0.454076	--	--
DPM-1-F21	C-301017-01	hsa-let-7e*	hsa-let-7e*	CUAUACGGCCUCCUAGCUUUCC	MI0000066	-2.33945	-1.61559	DOWN	--
DPM-1-F22	C-300991-01	hsa-miR-549	hsa-miR-549	UGACAACUAUGGAUGAGCUCU	MI0003679	-1.69623	-3.20678	--	DOWN
DPM-1-F23	c	c	C	c	c	0.5898	1.25525	--	--
DPM-1-F24	c	c	C	c	c	0.618215	0.0202623	--	--
DPM-1-G01	c	c	C	c	c	0.252856	0.435629	--	--
DPM-1-G02	c	c	C	c	c	0.53313	0.562438	--	--
DPM-1-G03	C-300567-03	hsa-miR-212	hsa-miR-212	UAACAGUCUCCAGUCACGGCC	MI0000288	-0.115148	-0.689887	--	--
DPM-1-G04	C-300777-03	hsa-miR-519e*	hsa-miR-519e*	UUCUCCAAAAGGGAGCACUUUC	MI0003145	-0.134238	-0.483968	--	--
DPM-1-G05	C-300574-03	hsa-miR-218	hsa-miR-218-2	UUGUGCUUGAUCUAACCAUGU	MI0000295	-0.653558	0.849003	--	--
DPM-1-G06	C-300779-03	hsa-miR-520f	hsa-miR-520f	AAGUGCUUCCUUUUAGAGGGUU	MI0003146	0.970809	-2.22437	--	--
DPM-1-G07	C-300590-03	hsa-miR-30b	hsa-miR-30b	UGUAAACAUCCUACACUCAGCU	MI0000441	0.145895	-0.772475	--	--
DPM-1-G08	C-300786-03	hsa-miR-519c	hsa-miR-519c	AAAGUGCAUCUUUUUAGAGGAU	MI0003148	0.763304	-0.0772281	--	--
DPM-1-G09	C-300595-03	hsa-miR-125b	hsa-miR-125b-1	UCCCUGAGACCCUAACUUGUGA	MI0000446	2.44808	1.89279	UP	--
DPM-1-G10	C-300787-03	hsa-miR-520a*	hsa-miR-520a*	CUCCAGAGGGAAGUACUUUCU	MI0003149	-0.968518	-0.601584	--	--
DPM-1-G11	C-300596-03	hsa-miR-125b	hsa-miR-125b-2	UCCCUGAGACCCUAACUUGUGA	MI0000470	1.88882	0.798627	--	--
DPM-1-G12	C-300788-03	hsa-miR-520a	hsa-miR-520a	AAAGUGCUUCCCUUUGGACUGU	MI0003149	0.874016	-0.00250128	--	--
DPM-1-G13	C-300598-03	hsa-miR-130a	hsa-miR-130a	CAGUGCAAUGUUAAAAGGGCAU	MI0000448	1.71	2.40164	--	UP
DPM-1-G14	C-300792-03	hsa-miR-525	hsa-miR-525	CUCCAGAGGGAUGCACUUUCU	MI0003152	-0.836875	-0.894763	--	--
DPM-1-G15	C-300599-03	hsa-miR-132	hsa-miR-132	UAACAGUCUACAGCCAUGGUCG	MI0000449	-6.32663	-8.15063	DOWN	DOWN
DPM-1-G16	C-300797-03	hsa-miR-520b	hsa-miR-520b	AAAGUGCUUCCUUUUAGAGGG	MI0003155	0.593536	-0.444365	--	--
DPM-1-G17	C-300602-03	hsa-miR-135a	hsa-miR-135a-1	UAUGGCUUUUUAUUCCUAUGUGA	MI0000452	-1.80926	-3.69959	--	DOWN
DPM-1-G18	C-300798-03	hsa-miR-518b	hsa-miR-518b	CAAAGCGCUCCCCUUUAGAGGU	MI0003156	0.665498	1.25589	--	--
DPM-1-G19	C-300608-03	hsa-miR-141	hsa-miR-141	UAACACUGUCUGGUAAAGAUGG	MI0000457	-1.77845	0.0650748	--	--
DPM-1-G20	C-300804-03	hsa-miR-518c*	hsa-miR-518c*	UCUCUGGAGGGAAGCACUUUCUG	MI0003159	0.116605	1.10934	--	--
DPM-1-G21	C-300610-03	hsa-miR-142-3p	hsa-miR-142-3p	UGUAGUGUUUCCUACUUUAUGGA	MI0000458	-0.692757	-1.70824	--	--
DPM-1-G22	C-300806-03	hsa-miR-524*	hsa-miR-524*	CUACAAAGGGAAGCACUUUCUC	MI0003160	-0.571865	-0.876532	--	--
DPM-1-G23	c	c	C	c	c	0.707974	0.293001	--	--
DPM-1-G24	c	c	C	c	c	0.428349	0.395612	--	--
DPM-1-H01	c	c	C	c	c	0.592422	-0.230565	--	--
DPM-1-H02	c	c	C	c	c	0.240168	1.05685	--	--
DPM-1-H03	C-301018-01	hsa-miR-15a*	hsa-miR-15a*	CAGGCCAUAUUGUGCUGCCUCA	MI0000069	-1.6405	-1.15344	--	--
DPM-1-H04	C-300992-01	hsa-miR-657	hsa-miR-657	GGCAGGUUCUCACCCUCUCUAGG	MI0003681	-0.0176799	-1.70941	--	--
DPM-1-H05	C-301019-01	hsa-miR-16-1*	hsa-miR-16-1*	CCAGUAUUAACUGUGCUGCUGA	MI0000070	0.0954497	-1.82414	--	--
DPM-1-H06	C-300993-01	hsa-miR-658	hsa-miR-658	GGCGGAGGGAAGUAGGUCCGUUGGU	MI0003682	-0.15695	0.512963	--	--
DPM-1-H07	C-301016-01	hsa-let-7c*	hsa-let-7c*	UAGAGUUACACCCUGGGAGUUA	MI0000064	-1.01228	-0.0978492	--	--
DPM-1-H08	C-300994-01	hsa-miR-659	hsa-miR-659	CUUGGUUCAGGGAGGGUCCCCA	MI0003683	-1.6531	-3.34512	--	DOWN
DPM-1-H09	C-301020-01	hsa-miR-19a*	hsa-miR-19a*	AGUUUUGCAUAGUUGCACUACA	MI0000073	-1.42875	0.0679261	--	--
DPM-1-H10	C-300995-01	hsa-miR-660	hsa-miR-660	UACCCAUUGCAUAUCGGAGUUG	MI0003684	-0.554203	0.436212	--	--
DPM-1-H11	C-301021-01	hsa-miR-19b-1*	hsa-miR-19b-1*	AGUUUUGCAGGUUUGCAUCCAGC	MI0000074	-4.491	-0.911206	DOWN	--
DPM-1-H12	C-300996-01	hsa-miR-421	hsa-miR-421	AUCAACAGACAUUAAUUGGGCGC	MI0003685	-3.83679	-4.32454	DOWN	DOWN
DPM-1-H13	C-301022-01	hsa-miR-20a*	hsa-miR-20a*	ACUGCAUUAUGAGCACUUAAAG	MI0000076	1.16955	0.395504	--	--
DPM-1-H14	C-300997-01	hsa-miR-425-5p	hsa-miR-425-5p	AAUGACACGAUCACUCCCGUUGA	MI0001448	-1.37726	-2.17229	--	--
DPM-1-H15	C-301023-01	hsa-miR-21*	hsa-miR-21*	CAACACCAGUCGAUGGGCUGU	MI0000077	-0.274398	0.229038	--	--
DPM-1-H16	C-300496-05	hsa-miR-24	hsa-miR-24-1	UGGCUCAGUUCAGCAGGAACAG	MI0000080	0.594658	1.93768	--	--
DPM-1-H17	C-301024-01	hsa-miR-22*	hsa-miR-22*	AGUUCUUCAGUGGCAAGCUUUA	MI0000078	-1.19243	-0.909206	--	--
DPM-1-H18	C-300573-05	hsa-miR-218	hsa-miR-218-1	UUGUGCUUGAUCUAACCAUGU	MI0000294	0.312353	0.388888	--	--
DPM-1-H19	C-301025-01	hsa-miR-23a*	hsa-miR-23a*	GGGGUUCCUGGGGAUGGGAUUU	MI0000079	0.528083	0.17277	--	--
DPM-1-H20	C-300490-05	hsa-miR-19b	hsa-miR-19b-2	UGUGCAAAUCCAUGCAAAACUGA	MI0000075	-0.183504	-1.13868	--	--
DPM-1-H21	C-301026-01	hsa-miR-24-2*	hsa-miR-24-2*	UGCCUACUGAGCUGAAACACAG	MI0000081	0.193864	-1.33128	--	--
DPM-1-H22	C-300481-05	hsa-let-7f	hsa-let-7f-2	UGAGGUAGUAGAUUGUAUAGUU	MI0000068	-0.450881	-0.210879	--	--
DPM-1-H23	c	c	C	c	c	0.578582	0.48996	--	--
DPM-1-H24	c	c	C	c	c	0.498763	0.190392	--	--
DPM-1-I01	c	c	C	c	c	0.703571	0.526279	--	--
DPM-1-I02	c	c	C	c	c	0.851398	1.20903	--	--
DPM-1-I03	C-300619-03	hsa-miR-9	hsa-miR-9-2	UCUUUGGUUAUCUAGCUGUAUGA	MI0000467	-4.90685	-4.67305	DOWN	DOWN
DPM-1-I04	C-300807-03	hsa-miR-524	hsa-miR-524	GAAGGCGCUUCCCUUUGGAGU	MI0003160	0.0933733	0.463823	--	--
DPM-1-I05	C-300620-03	hsa-miR-9	hsa-miR-9-3	UCUUUGGUUAUCUAGCUGUAUGA	MI0000468	-4.84169	-4.07001	DOWN	DOWN
DPM-1-I06	C-300808-03	hsa-miR-517*	hsa-miR-517*	CCUCUAGAUGGAAGCACUGUCU	MI0003161	0.885999	0.666851	--	--
DPM-1-I07	C-300627-03	hsa-miR-127	hsa-miR-127	UCGGAUCCGUCUGAGCUUGGCU	MI0000472	0.910956	1.39042	--	--
DPM-1-I08	C-300809-03	hsa-miR-517*	hsa-miR-517b*	CCUCUAGAUGGAAGCACUGUCU	MI0003165	1.07627	1.18342	--	--
DPM-1-I09	C-300629-03	hsa-miR-136	hsa-miR-136	ACUCCAUUUGUUUUGAUGAUGGA	MI0000475	-5.17515	-7.33143	DOWN	DOWN
DPM-1-I10	C-300810-03	hsa-miR-517*	hsa-miR-517a*	CCUCUAGAUGGAAGCACUGUCU	MI0003174	0.858142	1.37545	--	--
DPM-1-I11	C-300630-03	hsa-miR-146a	hsa-miR-146a	UGAGAACUGAAUUCCAUGGGUU	MI0000477	0.364779	0.0150769	--	--
DPM-1-I12	C-300813-03	hsa-miR-521	hsa-miR-521-2	AACGCACUUCCCUUUAGAGUGU	MI0003163	1.40879	0.587156	--	--
DPM-1-I13	C-300632-03	hsa-miR-150	hsa-miR-150	UCUCCCAACCCUUGUACCAGUG	MI0000479	0.356114	-0.326969	--	--
DPM-1-I14	C-300814-03	hsa-miR-521	hsa-miR-521-1	AACGCACUUCCCUUUAGAGUGU	MI0003176	1.02356	0.186852	--	--
DPM-1-I15	C-300633-03	hsa-miR-154	hsa-miR-154	UAGGUUAUCCGUGUUGCCUUCG	MI0000480	-1.1983	-1.48997	--	--
DPM-1-I16	C-300817-03	hsa-miR-517b	hsa-miR-517b	UCGUGCAUCCCUUUAGAGUGUU	MI0003165	0.69342	1.4116	--	--
DPM-1-I17	C-300634-03	hsa-miR-154*	hsa-miR-154*	AAUCAUACACGGUUGACCUAUU	MI0000480	0.677709	0.426743	--	--
DPM-1-I18	C-300818-03	hsa-miR-520g	hsa-miR-520g	ACAAAGUGCUUCCCUUUAGAGUGU	MI0003166	0.892244	-1.34689	--	--
DPM-1-I19	C-300635-03	hsa-miR-184	hsa-miR-184	UGGACGGAGAACUGAUAAGGGU	MI0000481	0.356536	1.54592	--	--
DPM-1-I20	C-300821-03	hsa-miR-516-3p	hsa-miR-516b*-3p-2	UGCUUCCUUUCAGAGGGU	MI0003167	-0.882365	-3.30049	--	DOWN
DPM-1-I21	C-300639-03	hsa-miR-190	hsa-miR-190	UGAUAUGUUUGAUAUAUUAGGU	MI0000486	-1.54027	-0.707315	--	--
DPM-1-I22	C-300822-03	hsa-miR-516-3p	hsa-miR-516b*-3p-1	UGCUUCCUUUCAGAGGGU	MI0003172	0.641975	0.188462	--	--
DPM-1-I23	c	c	C	c	c	0.260532	0.362949	--	--
DPM-1-I24	c	c	C	c	c	0.689325	0.243935	--	--
DPM-1-J01	c	c	C	c	c	0.405854	-0.444251	--	--
DPM-1-J02	c	c	C	c	c	0.284433	0.568941	--	--
DPM-1-J03	C-301027-01	hsa-miR-26a-1*	hsa-miR-26a-1*	CCUAUUCUUGGUUACUUGCACG	MI0000083	-2.30187	-2.18357	DOWN	--
DPM-1-J04	C-300475-05	hsa-let-7a	hsa-let-7a-3	UGAGGUAGUAGGUUGUAUAGUU	MI0000062	-0.3406	0.138212	--	--
DPM-1-J05	C-301028-01	hsa-miR-27a*	hsa-miR-27a*	AGGGCUUAGCUGCUUGUGAGCA	MI0000085	-1.8027	-4.96051	--	DOWN
DPM-1-J06	C-300473-05	hsa-let-7a	hsa-let-7a-1	UGAGGUAGUAGGUUGUAUAGUU	MI0000060	0.490147	0.21869	--	--
DPM-1-J07	C-301029-01	hsa-miR-31*	hsa-miR-31*	UGCUAUGCCAACAUAUUGCCAU	MI0000089	-0.602851	-0.880231	--	--
DPM-1-J08	C-300576-05	hsa-miR-219	hsa-miR-219-2	UGAUUGUCCAAACGCAAUUCU	MI0000740	0.935895	-0.171031	--	--
DPM-1-J09	C-301030-01	hsa-miR-92a-1*	hsa-miR-92a-1*	AGGUUGGGAUCGGUUGCAAUGCU	MI0000093	-3.94321	-0.52937	DOWN	--
DPM-1-J10	C-300727-05	hsa-miR-200a*	hsa-miR-200a*	CAUCUUACCGGACAGUGCUGGA	MI0000737	-1.05806	-0.729324	--	--
DPM-1-J11	C-301031-01	hsa-miR-99a*	hsa-miR-99a*	CAAGCUCGCUUCUAUGGGUCUG	MI0000101	0.281167	-0.323146	--	--
DPM-1-J12	C-300651-05	hsa-miR-200a	hsa-miR-200a	UAACACUGUCUGGUAACGAUGU	MI0000737	-1.0522	0.682778	--	--
DPM-1-J13	C-301032-01	hsa-miR-100*	hsa-miR-100*	CAAGCUUGUAUCUAUAGGUAUG	MI0000102	0.38719	0.995203	--	--
DPM-1-J14	C-300515-05	hsa-miR-98	hsa-miR-98	UGAGGUAGUAAGUUGUAUUGUU	MI0000100	0.321972	-0.264059	--	--
DPM-1-J15	C-301033-01	hsa-miR-192*	hsa-miR-192*	CUGCCAAUUCCAUAGGUCACAG	MI0000234	-0.218258	-2.19428	--	--
DPM-1-J16	C-300587-05	hsa-miR-15b	hsa-miR-15b	UAGCAGCACAUCAUGGUUUACA	MI0000438	0.0821049	-0.743725	--	--
DPM-1-J17	C-301034-01	hsa-miR-30c-2*	hsa-miR-30c-2*	CUGGGAGAAGGCUGUUUACUCU	MI0000254	-0.208236	0.314498	--	--
DPM-1-J18	C-300521-05	hsa-miR-29b	hsa-miR-29b-2	UAGCACCAUUUGAAAUCAGUGUU	MI0000107	1.15424	0.593733	--	--
DPM-1-J19	C-301035-01	hsa-miR-30d*	hsa-miR-30d*	CUUUCAGUCAGAUGUUUGCUGC	MI0000255	-2.32662	-4.39451	DOWN	DOWN
DPM-1-J20	C-300520-05	hsa-miR-29b	hsa-miR-29b-1	UAGCACCAUUUGAAAUCAGUGUU	MI0000105	0.926007	0.661262	--	--
DPM-1-J21	C-301036-01	hsa-miR-139-3p	hsa-miR-139-3p	GGAGACGCGGCCCUGUUGGAGU	MI0000261	0.630557	0.602286	--	--
DPM-1-J22	C-300545-05	hsa-miR-147	hsa-miR-147	GUGUGUGGAAAUGCUUCUGC	MI0000262	-0.165534	0.270087	--	--
DPM-1-J23	c	c	C	c	c	0.398576	0.222639	--	--
DPM-1-J24	c	c	C	c	c	0.628394	0.805613	--	--
DPM-1-K01	c	c	C	c	c	-0.00808881	0.48318	--	--
DPM-1-K02	c	c	C	c	c	-0.168681	0.356082	--	--
DPM-1-K03	C-300642-03	hsa-miR-194	hsa-miR-194-2	UGUAACAGCAACUCCAUGUGGA	MI0000732	0.343729	-1.59765	--	--
DPM-1-K04	C-300823-03	hsa-miR-516-3p	hsa-miR-516a-3p-1	UGCUUCCUUUCAGAGGGU	MI0003180	-1.23428	-2.43404	--	DOWN
DPM-1-K05	C-300643-03	hsa-miR-195	hsa-miR-195	UAGCAGCACAGAAAUAUUGGC	MI0000489	-1.56283	-2.89007	--	DOWN
DPM-1-K06	C-300824-03	hsa-miR-516-3p	hsa-miR-516a-3p-2	UGCUUCCUUUCAGAGGGU	MI0003181	-0.605059	-2.28926	--	DOWN
DPM-1-K07	C-300644-03	hsa-miR-206	hsa-miR-206	UGGAAUGUAAGGAAGUGUGUGG	MI0000490	-2.99986	-6.55616	DOWN	DOWN
DPM-1-K08	C-300830-03	hsa-miR-518d	hsa-miR-518d	CAAAGCGCUUCCCUUUGGAGC	MI0003171	-0.781002	-0.178824	--	--
DPM-1-K09	C-300654-03	hsa-miR-34b	hsa-miR-34b*	UAGGCAGUGUCAUUAGCUGAUUG	MI0000742	-1.08456	-0.636866	--	--
DPM-1-K10	C-300832-03	hsa-miR-517c	hsa-miR-517c	AUCGUGCAUCCUUUUAGAGUGU	MI0003174	-6.39999	-2.24501	DOWN	--
DPM-1-K11	C-300655-03	hsa-miR-34c	hsa-miR-34c	AGGCAGUGUAGUUAGCUGAUUGC	MI0000743	-1.71847	-1.38113	--	--
DPM-1-K12	C-300833-03	hsa-miR-520h	hsa-miR-520h	ACAAAGUGCUUCCCUUUAGAGU	MI0003175	0.58055	0.435332	--	--
DPM-1-K13	C-300656-03	hsa-miR-299-3p	hsa-miR-299-3p	UAUGUGGGAUGGUAAACCGCUU	MI0000744	-2.48063	-1.10967	DOWN	--
DPM-1-K14	C-300854-03	hsa-miR-299-5p	hsa-miR-299-5p	UGGUUUACCGUCCCACAUACAU	MI0000744	-1.25763	-0.123158	--	--
DPM-1-K15	C-300657-03	hsa-miR-301	hsa-miR-301	CAGUGCAAUAGUAUUGUCAAAGC	MI0000745	0.497944	-1.5413	--	--
DPM-1-K16	C-300859-01	hsa-miR-539	hsa-miR-539	GGAGAAAUUAUCCUUGGUGUGU	MI0003514	0.789881	0.47926	--	--
DPM-1-K17	C-300658-03	hsa-miR-99b	hsa-miR-99b	CACCCGUAGAACCGACCUUGCG	MI0000746	2.14337	0.749347	--	--
DPM-1-K18	C-300862-01	hsa-miR-487b	hsa-miR-487b	AAUCGUACAGGGUCAUCCACUU	MI0003530	-0.376621	0.341106	--	--
DPM-1-K19	C-300659-03	hsa-miR-296	hsa-miR-296	AGGGCCCCCCCUCAAUCCUGU	MI0000747	0.336905	1.34965	--	--
DPM-1-K20	C-300867-01	hsa-miR-532	hsa-miR-532	CAUGCCUUGAGUGUAGGACCGU	MI0003205	-0.980396	-1.75745	--	--
DPM-1-K21	C-300666-03	hsa-miR-365	hsa-miR-365-1	UAAUGCCCCUAAAAAUCCUUAU	MI0000767	1.75116	-0.949731	--	--
DPM-1-K22	C-300868-01	hsa-miR-551a	hsa-miR-551a	GCGACCCACUCUUGGUUUCCA	MI0003556	-0.489709	-0.0673005	--	--
DPM-1-K23	c	c	C	c	c	0.331678	0.030755	--	--
DPM-1-K24	c	c	C	c	c	0.0363906	0.131884	--	--
DPM-1-L01	c	c	C	c	c	0.0733912	-0.384123	--	--
DPM-1-L02	c	c	C	c	c	-0.325184	0.342236	--	--
DPM-1-L03	C-301037-01	hsa-miR-7-2*	hsa-miR-7-2*	CAACAAAUCCCAGUCUACCUAA	MI0000264	-1.40086	0.24561	--	--
DPM-1-L04	C-300682-05	hsa-miR-375	hsa-miR-375	UUUGUUCGUUCGGCUCGCGUGA	MI0000783	-1.40964	-1.42084	--	--
DPM-1-L05	C-301038-01	hsa-miR-10a*	hsa-miR-10a*	CAAAUUCGUAUCUAGGGGAAUA	MI0000266	-1.29465	-1.76291	--	--
DPM-1-L06	C-300570-05	hsa-miR-215	hsa-miR-215	AUGACCUAUGAAUUGACAGAC	MI0000291	-3.34772	-2.18189	DOWN	--
DPM-1-L07	C-300927-01	hsa-miR-602	hsa-miR-602	GACACGGGCGACAGCUGCGGCCC	MI0003615	1.20765	0.65938	--	--
DPM-1-L08	C-300589-05	hsa-miR-27b	hsa-miR-27b	UUCACAGUGGCUAAGUUCUGC	MI0000440	-1.1774	-1.34707	--	--
DPM-1-L09	C-300928-01	hsa-miR-603	hsa-miR-603	CACACACUGCAAUUACUUUUGC	MI0003616	-2.37339	-1.87108	DOWN	--
DPM-1-L10	C-300625-05	hsa-miR-126*	hsa-miR-126*	CAUUAUUACUUUUGGUACGCG	MI0000471	0.17657	0.410856	--	--
DPM-1-L11	C-300929-01	hsa-miR-604	hsa-miR-604	AGGCUGCGGAAUUCAGGAC	MI0003617	-2.23913	0.822697	DOWN	--
DPM-1-L12	C-300717-05	hsa-miR-424	hsa-miR-424	CAGCAGCAAUUCAUGUUUUGAA	MI0001446	0.25235	-1.01206	--	--
DPM-1-L13	C-300930-01	hsa-miR-605	hsa-miR-605	UAAAUCCCAUGGUGCCUUCUCCU	MI0003618	-0.633531	-0.996333	--	--
DPM-1-L14	C-300563-05	hsa-miR-204	hsa-miR-204	UUCCCUUUGUCAUCCUAUGCCU	MI0000284	-0.0776953	1.03619	--	--
DPM-1-L15	C-300931-01	hsa-miR-606	hsa-miR-606	AAACUACUGAAAAUCAAAGAU	MI0003619	0.887134	-0.205472	--	--
DPM-1-L16	C-300564-05	hsa-miR-205	hsa-miR-205	UCCUUCAUUCCACCGGAGUCUG	MI0000285	0.672118	-0.378909	--	--
DPM-1-L17	C-300932-01	hsa-miR-607	hsa-miR-607	GUUCAAAUCCAGAUCUAUAAC	MI0003620	0.39909	0.945876	--	--
DPM-1-L18	C-300663-05	hsa-miR-361	hsa-miR-361	UUAUCAGAAUCUCCAGGGGUAC	MI0000760	-1.00789	-1.37445	--	--
DPM-1-L19	C-300933-01	hsa-miR-608	hsa-miR-608	AGGGGUGGUGUUGGGACAGCUCCGU	MI0003621	-4.52296	-2.28431	DOWN	DOWN
DPM-1-L20	C-300673-05	hsa-miR-367	hsa-miR-367	AAUUGCACUUUAGCAAUGGUGA	MI0000775	-0.29879	2.50484	--	UP
DPM-1-L21	C-300934-01	hsa-miR-609	hsa-miR-609	AGGGUGUUUCUCUCAUCUCU	MI0003622	-3.36264	0.0168193	DOWN	--
DPM-1-L22	C-300662-05	hsa-miR-30e-3p	hsa-miR-30e-3p	CUUUCAGUCGGAUGUUUACAGC	MI0000749	-1.86257	-2.92063	--	DOWN
DPM-1-L23	c	c	C	c	c	-0.152201	0.0469703	--	--
DPM-1-L24	c	c	C	c	c	-0.185905	-0.315756	--	--
DPM-1-M01	c	c	C	c	c	0.348195	0.708284	--	--
DPM-1-M02	c	c	C	c	c	0.452797	0.927328	--	--
DPM-1-M03	C-300667-03	hsa-miR-365	hsa-miR-365-2	UAAUGCCCCUAAAAAUCCUUAU	MI0000769	2.00096	-0.0567567	--	--
DPM-1-M04	C-300869-01	hsa-miR-552	hsa-miR-552	AACAGGUGACUGGUUAGACAA	MI0003557	-4.14388	-0.513747	DOWN	--
DPM-1-M05	C-300675-03	hsa-miR-369-3p	hsa-miR-369-3p	AAUAAUACAUGGUUGAUCUUU	MI0000777	-0.280402	0.434976	--	--
DPM-1-M06	C-300870-01	hsa-miR-553	hsa-miR-553	AAAACGGUGAGAUUUUGUUUU	MI0003558	0.40756	1.56257	--	--
DPM-1-M07	C-300678-03	hsa-miR-372	hsa-miR-372	AAAGUGCUGCGACAUUUGAGCGU	MI0000780	0.203858	-0.310033	--	--
DPM-1-M08	C-300871-01	hsa-miR-554	hsa-miR-554	GCUAGUCCUGACUCAGCCAGU	MI0003559	1.2665	2.19495	--	--
DPM-1-M09	C-300679-03	hsa-miR-373*	hsa-miR-373*	ACUCAAAAUGGGGGCGCUUUCC	MI0000781	1.677	1.27649	--	--
DPM-1-M10	C-300873-01	hsa-miR-555	hsa-miR-555	AGGGUAAGCUGAACCUCUGAU	MI0003561	-0.117042	1.1406	--	--
DPM-1-M11	C-300680-03	hsa-miR-373	hsa-miR-373	GAAGUGCUUCGAUUUUGGGGUGU	MI0000781	1.40005	0.331374	--	--
DPM-1-M12	C-300875-01	hsa-miR-557	hsa-miR-557	GUUUGCACGGGUGGGCCUUGUCU	MI0003563	-0.237653	0.127299	--	--
DPM-1-M13	C-300683-03	hsa-miR-376a	hsa-miR-376a-1	AUCAUAGAGGAAAAUCCACGU	MI0000784	-2.7069	-5.2879	DOWN	DOWN
DPM-1-M14	C-300876-01	hsa-miR-558	hsa-miR-558	UGAGCUGCUGUACCAAAAU	MI0003564	0.502583	0.815271	--	--
DPM-1-M15	C-300857-01	hsa-miR-376a	hsa-miR-376a-2	AUCAUAGAGGAAAAUCCACGU	MI0003529	-3.56368	-5.3268	DOWN	DOWN
DPM-1-M16	C-300877-01	hsa-miR-559	hsa-miR-559	UAAAGUAAAUAUGCACCAAAA	MI0003565	0.870424	1.06921	--	--
DPM-1-M17	C-300684-03	hsa-miR-377	hsa-miR-377	AUCACACAAAGGCAACUUUUGU	MI0000785	-3.32205	-3.96942	DOWN	DOWN
DPM-1-M18	C-300879-01	hsa-miR-561	hsa-miR-561	CAAAGUUUAAGAUCCUUGAAGU	MI0003567	-1.0978	-0.844798	--	--
DPM-1-M19	C-300685-03	hsa-miR-378	hsa-miR-378	CUCCUGACUCCAGGUCCUGUGU	MI0000786	-0.460976	0.413824	--	--
DPM-1-M20	C-300880-01	hsa-miR-562	hsa-miR-562	AAAGUAGCUGUACCAUUUGC	MI0003568	-1.10448	-1.95167	--	--
DPM-1-M21	C-300688-03	hsa-miR-380-5p	hsa-miR-380-5p	UGGUUGACCAUAGAACAUGCGC	MI0000788	-3.51213	-1.39219	DOWN	--
DPM-1-M22	C-300881-01	hsa-miR-563	hsa-miR-563	AGGUUGACAUACGUUUCCC	MI0003569	-1.83371	-0.604964	--	--
DPM-1-M23	c	c	C	c	c	0.652391	1.07129	--	--
DPM-1-M24	c	c	C	c	c	0.15872	0.657613	--	--
DPM-1-N01	c	c	C	c	c	0.417917	-0.149704	--	--
DPM-1-N02	c	c	C	c	c	0.246075	0.110344	--	--
DPM-1-N03	C-300935-01	hsa-miR-610	hsa-miR-610	UGAGCUAAAUGUGUGCUGGGA	MI0003623	-1.11631	-0.975477	--	--
DPM-1-N04	C-300681-05	hsa-miR-374	hsa-miR-374	UUAUAAUACAACCUGAUAAGUG	MI0000782	-1.45719	0.100577	--	--
DPM-1-N05	C-300936-01	hsa-miR-611	hsa-miR-611	GCGAGGACCCCUCGGGGUCUGAC	MI0003624	1.0694	1.39743	--	--
DPM-1-N06	C-300708-05	hsa-miR-335	hsa-miR-335	UCAAGAGCAAUAACGAAAAAUGU	MI0000816	0.0642875	0.0832842	--	--
DPM-1-N07	C-300937-01	hsa-miR-612	hsa-miR-612	GCUGGGCAGGGCUUCUGAGCUCCUU	MI0003625	-1.855	-3.34305	--	DOWN
DPM-1-N08	C-300703-05	hsa-miR-331	hsa-miR-331	GCCCCUGGGCCUAUCCUAGAA	MI0000812	1.23719	2.17007	--	--
DPM-1-N09	C-300938-01	hsa-miR-613	hsa-miR-613	AGGAAUGUUCCUUCUUUGCC	MI0003626	-0.00288852	0.343207	--	--
DPM-1-N10	C-300618-05	hsa-miR-9	hsa-miR-9-1	UCUUUGGUUAUCUAGCUGUAUGA	MI0000466	-4.35021	-3.24477	DOWN	DOWN
DPM-1-N11	C-300939-01	hsa-miR-614	hsa-miR-614	GAACGCCUGUUCUUGCCAGGUGG	MI0003627	2.05076	-0.990905	--	--
DPM-1-N12	C-300578-05	hsa-miR-221	hsa-miR-221	AGCUACAUUGUCUGCUGGGUUUC	MI0000298	1.02135	0.248838	--	--
DPM-1-N13	C-300941-01	hsa-miR-616	hsa-miR-616*	ACUCAAAACCCUUCAGUGACUU	MI0003629	0.952309	-0.0809546	--	--
DPM-1-N14	C-300672-05	hsa-miR-302d	hsa-miR-302d	UAAGUGCUUCCAUGUUUGAGUGU	MI0000774	0.33167	-0.0704806	--	--
DPM-1-N15	C-300942-01	hsa-miR-548c	hsa-miR-548c	CAAAAAUCUCAAUUACUUUUGC	MI0003630	0.231545	0.299486	--	--
DPM-1-N16	C-300671-05	hsa-miR-302c	hsa-miR-302c	UAAGUGCUUCCAUGUUUCAGUGG	MI0000773	-4.58962	-1.80194	DOWN	--
DPM-1-N17	C-300943-01	hsa-miR-617	hsa-miR-617	AGACUUCCCAUUUGAAGGUGGC	MI0003631	-1.86048	-4.47117	--	DOWN
DPM-1-N18	C-300670-05	hsa-miR-302c*	hsa-miR-302c*	UUUAACAUGGGGGUACCUGCUG	MI0000773	1.51668	0.686609	--	--
DPM-1-N19	C-300944-01	hsa-miR-618	hsa-miR-618	AAACUCUACUUGUCCUUCUGAGU	MI0003632	-1.33616	-1.42338	--	--
DPM-1-N20	C-300669-05	hsa-miR-302b	hsa-miR-302b	UAAGUGCUUCCAUGUUUUAGUAG	MI0000772	-0.534345	-0.588991	--	--
DPM-1-N21	C-300945-01	hsa-miR-619	hsa-miR-619	GACCUGGACAUGUUUGUGCCCAGU	MI0003633	-1.09898	-0.747935	--	--
DPM-1-N22	C-300653-05	hsa-miR-302a	hsa-miR-302a	UAAGUGCUUCCAUGUUUUGGUGA	MI0000738	-0.510221	-0.506433	--	--
DPM-1-N23	c	c	C	c	c	0.308311	0.538819	--	--
DPM-1-N24	c	c	C	c	c	0.432351	0.546787	--	--
DPM-1-O01	c	c	C	c	c	0.468505	-0.508568	--	--
DPM-1-O02	c	c	C	c	c	0.165035	0.373665	--	--
DPM-1-O03	C-300689-03	hsa-miR-380-3p	hsa-miR-380-3p	UAUGUAAUAUGGUCCACAUCUU	MI0000788	-0.935726	-0.24144	--	--
DPM-1-O04	C-300882-01	hsa-miR-564	hsa-miR-564	AGGCACGGUGUCAGCAGGC	MI0003570	-1.18549	-0.960467	--	--
DPM-1-O05	C-300690-03	hsa-miR-381	hsa-miR-381	UAUACAAGGGCAAGCUCUCUGU	MI0000789	1.39708	1.55264	--	--
DPM-1-O06	C-300884-01	hsa-miR-566	hsa-miR-566	GGGCGCCUGUGAUCCCAAC	MI0003572	0.342237	0.864862	--	--
DPM-1-O07	C-300691-03	hsa-miR-382	hsa-miR-382	GAAGUUGUUCGUGGUGGAUUCG	MI0000790	-0.242105	0.0736074	--	--
DPM-1-O08	C-300885-01	hsa-miR-567	hsa-miR-567	AGUAUGUUCUUCCAGGACAGAAC	MI0003573	-0.745265	-1.63692	--	--
DPM-1-O09	C-300692-03	hsa-miR-383	hsa-miR-383	AGAUCAGAAGGUGAUUGUGGCU	MI0000791	-2.21564	-0.198787	DOWN	--
DPM-1-O10	C-300886-01	hsa-miR-568	hsa-miR-568	AUGUAUAAAUGUAUACACAC	MI0003574	0.870085	1.41647	--	--
DPM-1-O11	C-300694-03	hsa-miR-330	hsa-miR-330	GCAAAGCACACGGCCUGCAGAGA	MI0000803	-0.37297	0.181429	--	--
DPM-1-O12	C-300887-01	hsa-miR-551b	hsa-miR-551b	GCGACCCAUACUUGGUUUCAG	MI0003575	0.395208	0.142485	--	--
DPM-1-O13	C-300695-03	hsa-miR-328	hsa-miR-328	CUGGCCCUCUCUGCCCUUCCGU	MI0000804	0.69978	0.366451	--	--
DPM-1-O14	C-300888-01	hsa-miR-569	hsa-miR-569	AGUUAAUGAAUCCUGGAAAGU	MI0003576	0.132365	-1.48513	--	--
DPM-1-O15	C-300699-03	hsa-miR-326	hsa-miR-326	CCUCUGGGCCCUUCCUCCAG	MI0000808	-0.768071	2.06363	--	--
DPM-1-O16	C-300890-01	hsa-miR-571	hsa-miR-571	UGAGUUGGCCAUCUGAGUGAG	MI0003578	-2.69873	-1.45179	DOWN	--
DPM-1-O17	C-300702-03	hsa-miR-148b	hsa-miR-148b	UCAGUGCAUCACAGAACUUUGU	MI0000811	2.08853	2.03545	--	--
DPM-1-O18	C-300891-01	hsa-miR-572	hsa-miR-572	GUCCGCUCGGCGGUGGCCCA	MI0003579	1.08268	1.03054	--	--
DPM-1-O19	C-300704-03	hsa-miR-324-5p	hsa-miR-324-5p	CGCAUCCCCUAGGGCAUUGGUGU	MI0000813	-0.76739	0.277016	--	--
DPM-1-O20	C-300892-01	hsa-miR-573	hsa-miR-573	CUGAAGUGAUGUGUAACUGAUCAG	MI0003580	-0.165931	-0.560662	--	--
DPM-1-O21	C-300712-03	hsa-miR-346	hsa-miR-346	UGUCUGCCCGCAUGCCUGCCUCU	MI0000826	-0.736011	0.526514	--	--
DPM-1-O22	C-300894-01	hsa-miR-575	hsa-miR-575	GAGCCAGUUGGACAGGAGC	MI0003582	-1.11917	-0.329861	--	--
DPM-1-O23	c	c	C	c	c	0.132682	0.102757	--	--
DPM-1-O24	c	c	C	c	c	0.276084	1.14049	--	--
DPM-1-P01	c	c	C	c	c	0.202883	-0.302798	--	--
DPM-1-P02	c	c	C	c	c	0.228165	-0.327313	--	--
DPM-1-P03	C-300946-01	hsa-miR-620	hsa-miR-620	AUGGAGAUAGAUAUAGAAAU	MI0003634	-2.0606	-0.506793	--	--
DPM-1-P04	C-300840-05	hsa-miR-502	hsa-miR-502	AUCCUUGCUAUCUGGGUGCUA	MI0003186	0.61802	-2.18226	--	--
DPM-1-P05	C-300947-01	hsa-miR-621	hsa-miR-621	GGCUAGCAACAGCGCUUACCU	MI0003635	0.319919	-0.137332	--	--
DPM-1-P06	C-300841-05	hsa-miR-503	hsa-miR-503	UAGCAGCGGGAACAGUUCUGCAG	MI0003188	0.543657	0.731315	--	--
DPM-1-P07	C-300948-01	hsa-miR-622	hsa-miR-622	ACAGUCUGCUGAGGUUGGAGC	MI0003636	-0.898579	-1.36749	--	--
DPM-1-P08	C-300722-05	hsa-miR-429	hsa-miR-429	UAAUACUGUCUGGUAAAACCGU	MI0001641	-0.344891	0.57922	--	--
DPM-1-P09	C-300949-01	hsa-miR-623	hsa-miR-623	AUCCCUUGCAGGGGCUGUUGGGU	MI0003637	0.774497	0.184665	--	--
DPM-1-P10	C-300839-05	hsa-miR-501	hsa-miR-501	AAUCCUUUGUCCCUGGGUGAGA	MI0003185	1.68526	1.72424	--	--
DPM-1-P11	C-300950-01	hsa-miR-624	hsa-miR-624*	UAGUACCAGUACCUUGUGUUCA	MI0003638	-0.943792	-0.847245	--	--
DPM-1-P12	C-300838-05	hsa-miR-500	hsa-miR-500*	AUGCACCUGGGCAAGGAUUCUG	MI0003184	-1.171	-0.675641	--	--
DPM-1-P13	C-300952-01	hsa-miR-626	hsa-miR-626	AGCUGUCUGAAAAUGUCUU	MI0003640	0.530989	-0.146094	--	--
DPM-1-P14	C-300847-05	hsa-miR-507	hsa-miR-507	UUUUGCACCUUUUGGAGUGAA	MI0003194	-1.02309	-0.867251	--	--
DPM-1-P15	C-300953-01	hsa-miR-627	hsa-miR-627	GUGAGUCUCUAAGAAAAGAGGA	MI0003641	0.672302	0.0526108	--	--
DPM-1-P16	C-300846-05	hsa-miR-506	hsa-miR-506	UAAGGCACCCUUCUGAGUAGA	MI0003193	-1.68682	-2.10893	--	--
DPM-1-P17	C-300955-01	hsa-miR-629	hsa-miR-629*	GUUCUCCCAACGUAAGCCCAGC	MI0003643	-0.717204	-0.709737	--	--
DPM-1-P18	C-300588-05	hsa-miR-23b	hsa-miR-23b	AUCACAUUGCCAGGGAUUACC	MI0000439	0.626322	0.310728	--	--
DPM-1-P19	C-300956-01	hsa-miR-630	hsa-miR-630	AGUAUUCUGUACCAGGGAAGGU	MI0003644	-1.61592	-0.979479	--	--
DPM-1-P20	C-300848-05	hsa-miR-508	hsa-miR-508	UGAUUGUAGCCUUUUGGAGUAGA	MI0003195	0.275877	0.325063	--	--
DPM-1-P21	C-300957-01	hsa-miR-631	hsa-miR-631	AGACCUGGCCCAGACCUCAGC	MI0003645	-0.485278	-1.03432	--	--
DPM-1-P22	C-300856-05	hsa-miR-455	hsa-miR-455	UAUGUGCCUUUGGACUACAUCG	MI0003513	1.03276	-1.71485	--	--
DPM-1-P23	c	c	C	c	c	0.861723	0.323674	--	--
DPM-1-P24	c	c	C	c	c	0.591971	0.00855459	--	--
DPM-2-A01	c	c	C	c	c	0.326596	0.888916	--	--
DPM-2-A02	c	c	C	c	c	0.802108	0.57295	--	--
DPM-2-A03	C-300720-05	hsa-miR-20b	hsa-miR-20b	CAAAGUGCUCAUAGUGCAGGUAG	MI0001519	0.210198	-0.79169	--	--
DPM-2-A04	C-301059-01	hsa-miR-145*	hsa-miR-145*	GGAUUCCUGGAAAUACUGUUCU	MI0000461	-1.45868	-1.49729	--	--
DPM-2-A05	C-300649-05	hsa-miR-106b	hsa-miR-106b	UAAAGUGCUGACAGUGCAGAU	MI0000734	0.637055	0.336913	--	--
DPM-2-A06	C-301048-01	hsa-miR-124*	hsa-miR-124*-2	CGUGUUCACAGCGGACCUUGAU	MI0000444	-3.82983	-5.08977	DOWN	DOWN
DPM-2-A07	C-300561-05	hsa-miR-199b	hsa-miR-199b	CCCAGUGUUUAGACUAUCUGUUC	MI0000282	1.66196	1.43366	--	--
DPM-2-A08	C-301060-01	hsa-miR-125a-3p	hsa-miR-125a-3p	ACAGGUGAGGUUCUUGGGAGCC	MI0000469	1.67211	2.50614	--	UP
DPM-2-A09	C-300484-05	hsa-miR-16	hsa-miR-16-2	UAGCAGCACGUAAAUAUUGGCG	MI0000115	0.0980477	-0.179177	--	--
DPM-2-A10	C-301061-01	hsa-miR-125b-2*	hsa-miR-125b-2*	UCACAAGUCAGGCUCUUGGGAC	MI0000470	-0.015612	1.55179	--	--
DPM-2-A11	C-300665-05	hsa-miR-363	hsa-miR-363	AAUUGCACGGUAUCCAUCUGUA	MI0000764	1.04099	3.23	--	UP
DPM-2-A12	C-301062-01	hsa-miR-127-5p	hsa-miR-127-5p	CUGAAGCUCAGAGGGCUCUGAU	MI0000472	-0.0671083	0.136187	--	--
DPM-2-A13	C-300864-03	hsa-miR-363*	hsa-miR-363*	CGGGUGGAUCACGAUGCAAUUU	MI0000764	-5.7335	-2.26191	DOWN	DOWN
DPM-2-A14	C-301063-01	hsa-miR-129-3p	hsa-miR-129-3p	AAGCCCUUACCCCAAAAAGCAU	MI0000473	-1.21477	-3.14653	--	DOWN
DPM-2-A15	C-300710-05	hsa-miR-325	hsa-miR-325	CCUAGUAGGUGUCCAGUAAGUGU	MI0000824	0.667891	0.25908	--	--
DPM-2-A16	C-301065-01	hsa-miR-138-1*	hsa-miR-138-1*	GCUACUUCACAACACCAGGGCC	MI0000476	0.421315	0.463164	--	--
DPM-2-A17	C-300531-05	hsa-miR-197	hsa-miR-197	UUCACCACCUUCUCCACCCAGC	MI0000239	-0.448768	-0.86297	--	--
DPM-2-A18	C-301066-01	hsa-miR-146a*	hsa-miR-146a*	CCUCUGAAAUUCAGUUCUUCAG	MI0000477	0.810619	-0.0880238	--	--
DPM-2-A19	C-300721-05	hsa-miR-448	hsa-miR-448	UUGCAUAUGUAGGAUGUCCCAU	MI0001637	-0.197031	-0.357461	--	--
DPM-2-A20	C-301067-01	hsa-miR-150*	hsa-miR-150*	CUGGUACAGGCCUGGGGGACAG	MI0000479	-0.0180141	-0.000410236	--	--
DPM-2-A21	C-300498-05	hsa-miR-25	hsa-miR-25	CAUUGCACUUGUCUCGGUCUGA	MI0000082	0.173506	1.5641	--	--
DPM-2-A22	C-301068-01	hsa-miR-193a-5p	hsa-miR-193a-5p	UGGGUCUUUGCGGGCGAGAUGA	MI0000487	-0.816328	0.268957	--	--
DPM-2-A23	c	c	C	c	c	0.877634	0.314302	--	--
DPM-2-A24	c	c	C	c	c	0.658958	-0.231948	--	--
DPM-2-B01	c	c	C	c	c	0.249125	-0.0516576	--	--
DPM-2-B02	c	c	C	c	c	0.148102	0.467906	--	--
DPM-2-B03	C-301141-01	hsa-let-7a*	hsa-let-7a*-3	CUAUACAAUCUACUGUCUUUC	MI0000062	-2.08003	-0.0148325	--	--
DPM-2-B04	C-301221-01	hsa-miR-450b-5p	hsa-miR-450b-5p	UUUUGCAAUAUGUUCCUGAAUA	MI0005531	-1.03715	-1.5242	--	--
DPM-2-B05	C-301142-01	hsa-let-7a*	hsa-let-7a*-1	CUAUACAAUCUACUGUCUUUC	MI0000060	-1.64228	-0.307636	--	--
DPM-2-B06	C-301222-01	hsa-miR-450b-3p	hsa-miR-450b-3p	UUGGGAUCAUUUUGCAUCCAUA	MI0005531	-0.412471	0.0872053	--	--
DPM-2-B07	C-301143-01	hsa-miR-219-2-3p	hsa-miR-219-2-3p	AGAAUUGUGGCUGGACAUCUGU	MI0000740	-0.133358	-0.526905	--	--
DPM-2-B08	C-301223-01	hsa-miR-874	hsa-miR-874	CUGCCCUGGCCCGAGGGACCGA	MI0005532	0.967323	2.90187	--	UP
DPM-2-B09	C-301135-01	hsa-miR-101*	hsa-miR-101*	CAGUUAUCACAGUGCUGAUGCU	MI0000103	-2.97667	-2.31593	DOWN	DOWN
DPM-2-B10	C-301224-01	hsa-miR-890	hsa-miR-890	UACUUGGAAAGGCAUCAGUUG	MI0005533	-3.66549	-4.25233	DOWN	DOWN
DPM-2-B11	C-301136-01	hsa-miR-33a*	hsa-miR-33a*	CAAUGUUUCCACAGUGCAUCAC	MI0000091	-0.530018	-0.0838829	--	--
DPM-2-B12	C-301225-01	hsa-miR-891b	hsa-miR-891b	UGCAACUUACCUGAGUCAUUGA	MI0005534	-0.71274	1.25358	--	--
DPM-2-B13	C-301137-01	hsa-miR-92a-2*	hsa-miR-92a-2*	GGGUGGGGAUUUGUUGCAUUAC	MI0000094	0.605039	1.18652	--	--
DPM-2-B14	C-301226-01	hsa-miR-220c	hsa-miR-220c	ACACAGGGCUGUUGUGAAGACU	MI0005536	0.476455	1.22621	--	--
DPM-2-B15	C-301145-01	hsa-miR-34a*	hsa-miR-34a*	CAAUCAGCAAGUAUACUGCCCU	MI0000268	-0.895604	-1.09979	--	--
DPM-2-B16	C-301227-01	hsa-miR-888*	hsa-miR-888*	GACUGACACCUCUUUGGGUGAA	MI0005537	0.156689	-2.05185	--	--
DPM-2-B17	C-301146-01	hsa-miR-15b*	hsa-miR-15b*	CGAAUCAUUAUUUGCUGCUCUA	MI0000438	-0.496869	0.485108	--	--
DPM-2-B18	C-301228-01	hsa-miR-888	hsa-miR-888	UACUCAAAAAGCUGUCAGUCA	MI0005537	-0.791273	0.559229	--	--
DPM-2-B19	C-301147-01	hsa-miR-513a-3p	hsa-miR-513a-3p-1	UAAAUUUCACCUUUCUGAGAAGG	MI0003191	-2.89129	-3.07323	DOWN	DOWN
DPM-2-B20	C-301229-01	hsa-miR-892b	hsa-miR-892b	CACUGGCUCCUUUCUGGGUAGA	MI0005538	-4.93632	-1.69012	DOWN	--
DPM-2-B21	C-301144-01	hsa-miR-200b*	hsa-miR-200b*	CAUCUUACUGGGCAGCAUUGGA	MI0000342	-1.01937	-0.261023	--	--
DPM-2-B22	C-301230-01	hsa-miR-541	hsa-miR-541	UGGUGGGCACAGAAUCUGGACU	MI0005539	-2.60303	-1.31433	DOWN	--
DPM-2-B23	c	c	C	c	c	0.869514	0.589322	--	--
DPM-2-B24	c	c	C	c	c	0.22231	-0.0460747	--	--
DPM-2-C01	c	c	C	c	c	0.44254	0.137233	--	--
DPM-2-C02	c	c	C	c	c	0.369531	0.573821	--	--
DPM-2-C03	C-300866-03	hsa-miR-542-3p	hsa-miR-542-3p	UGUGACAGAUUGAUAACUGAAA	MI0003686	-2.20243	-1.57991	--	--
DPM-2-C04	C-301069-01	hsa-miR-195*	hsa-miR-195*	CCAAUAUUGGCUGUGCUGCUCC	MI0000489	-0.657938	-0.540764	--	--
DPM-2-C05	C-300503-05	hsa-miR-28	hsa-miR-28	AAGGAGCUCACAGUCUAUUGAG	MI0000086	-1.04442	-1.63664	--	--
DPM-2-C06	C-301064-01	hsa-miR-136*	hsa-miR-136*	CAUCAUCGUCUCAAAUGAGUCU	MI0000475	-2.06642	-2.69888	--	DOWN
DPM-2-C07	C-300757-05	hsa-miR-492	hsa-miR-492	AGGACCUGCGGGACAAGAUUCUU	MI0003131	1.06652	0.839657	--	--
DPM-2-C08	C-301070-01	hsa-miR-200c*	hsa-miR-200c*	CGUCUUACCCAGCAGUGUUUGG	MI0000650	0.0995419	-2.01483	--	--
DPM-2-C09	C-300750-05	hsa-miR-490	hsa-miR-490	CAACCUGGAGGACUCCAUGCUG	MI0003125	1.15338	0.721833	--	--
DPM-2-C10	C-301073-01	hsa-miR-34b	hsa-miR-34b	CAAUCACUAACUCCACUGCCAU	MI0000742	-0.0296293	0.663851	--	--
DPM-2-C11	C-300748-05	hsa-miR-488	hsa-miR-488*	CCCAGAUAAUGGCACUCUCAA	MI0003123	-0.49447	-0.153655	--	--
DPM-2-C12	C-301074-01	hsa-miR-34c-3p	hsa-miR-34c-3p	AAUCACUAACCACACGGCCAGG	MI0000743	-0.803567	-1.92976	--	--
DPM-2-C13	C-300558-05	hsa-miR-182*	hsa-miR-182*	UGGUUCUAGACUUGCCAACUA	MI0000272	-1.2964	-0.621081	--	--
DPM-2-C14	C-301075-01	hsa-miR-99b*	hsa-miR-99b*	CAAGCUCGUGUCUGUGGGUCCG	MI0000746	-0.403201	0.417033	--	--
DPM-2-C15	C-300664-05	hsa-miR-362	hsa-miR-362	AAUCCUUGGAACCUAGGUGUGAGU	MI0000762	-3.35277	-1.81041	DOWN	--
DPM-2-C16	C-301076-01	hsa-miR-296-3p	hsa-miR-296-3p	GAGGGUUGGGUGGAGGCUCUCC	MI0000747	0.58484	1.60068	--	--
DPM-2-C17	C-300603-05	hsa-miR-135a	hsa-miR-135a-2	UAUGGCUUUUUAUUCCUAUGUGA	MI0000453	-0.704203	-0.968672	--	--
DPM-2-C18	C-301077-01	hsa-miR-26a-2*	hsa-miR-26a-2*	CCUAUUCUUGAUUACUUGUUUC	MI0000750	-0.00139117	0.976236	--	--
DPM-2-C19	C-300713-05	hsa-miR-384	hsa-miR-384	AUUCCUAGAAAUUGUUCAUA	MI0001145	0.461034	0.784841	--	--
DPM-2-C20	C-301071-01	hsa-miR-155*	hsa-miR-155*	CUCCUACAUAUUAGCAUUAACA	MI0000681	-0.533542	0.318943	--	--
DPM-2-C21	C-300660-05	hsa-miR-130b	hsa-miR-130b	CAGUGCAAUGAUGAAAGGGCAU	MI0000748	0.766744	0.0868819	--	--
DPM-2-C22	C-301072-01	hsa-miR-128	hsa-miR-128	UCACAGUGAACCGGUCUCUUU	MI0000727	-1.06664	-0.367356	--	--
DPM-2-C23	c	c	C	c	c	0.572614	0.0901705	--	--
DPM-2-C24	c	c	C	c	c	0.44908	-0.0966784	--	--
DPM-2-D01	c	c	C	c	c	0.2199	-0.525996	--	--
DPM-2-D02	c	c	C	c	c	0.343856	0.43327	--	--
DPM-2-D03	C-301148-01	hsa-miR-513a-3p	hsa-miR-513a-3p-2	UAAAUUUCACCUUUCUGAGAAGG	MI0003192	-3.40752	-4.08521	DOWN	DOWN
DPM-2-D04	C-301231-01	hsa-miR-541*	hsa-miR-541*	AAAGGAUUCUGCUGUCGGUCCCACU	MI0005539	-2.30986	-1.94863	DOWN	--
DPM-2-D05	C-301149-01	hsa-miR-29b-2*	hsa-miR-29b-2*	CUGGUUUCACAUGGUGGCUUAG	MI0000107	-0.207038	0.155238	--	--
DPM-2-D06	C-301232-01	hsa-miR-889	hsa-miR-889	UUAAUAUCGGACAACCAUUGU	MI0005540	0.137503	1.09847	--	--
DPM-2-D07	C-301150-01	hsa-miR-29b-1*	hsa-miR-29b-1*	GCUGGUUUCAUAUGGUGGUUUAGA	MI0000105	-0.312085	-0.55782	--	--
DPM-2-D08	C-301233-01	hsa-miR-875-5p	hsa-miR-875-5p	UAUACCUCAGUUUUAUCAGGUG	MI0005541	-0.0626607	0.325056	--	--
DPM-2-D09	C-301151-01	hsa-miR-149*	hsa-miR-149*	AGGGAGGGACGGGGGCUGUGC	MI0000478	-0.65832	-0.0115387	--	--
DPM-2-D10	C-301234-01	hsa-miR-875-3p	hsa-miR-875-3p	CCUGGAAACACUGAGGUUGUG	MI0005541	1.19977	1.76035	--	--
DPM-2-D11	C-301152-01	hsa-miR-7-1*	hsa-miR-7-1*	CAACAAAUCACAGUCUGCCAUA	MI0000263	0.666683	2.21021	--	--
DPM-2-D12	C-301235-01	hsa-miR-876-5p	hsa-miR-876-5p	UGGAUUUCUUUGUGAAUCACCA	MI0005542	-0.488268	1.1746	--	--
DPM-2-D13	C-301153-01	hsa-miR-214*	hsa-miR-214*	UGCCUGUCUACACUUGCUGUGC	MI0000290	-0.272024	-0.223794	--	--
DPM-2-D14	C-301236-01	hsa-miR-876-3p	hsa-miR-876-3p	UGGUGGUUUACAAAGUAAUUCA	MI0005542	-5.40989	-4.07993	DOWN	DOWN
DPM-2-D15	C-301155-01	hsa-miR-424*	hsa-miR-424*	CAAAACGUGAGGCGCUGCUAU	MI0001446	0.973056	1.02102	--	--
DPM-2-D16	C-301237-01	hsa-miR-708*	hsa-miR-708*	CAACUAGACUGUGAGCUUCUAG	MI0005543	-0.278961	-0.715762	--	--
DPM-2-D17	C-301156-01	hsa-miR-26b*	hsa-miR-26b*	CCUGUUCUCCAUUACUUGGCUC	MI0000084	-0.147041	0.19318	--	--
DPM-2-D18	C-301238-01	hsa-miR-708	hsa-miR-708	AAGGAGCUUACAAUCUAGCUGGG	MI0005543	-3.48135	-2.60439	DOWN	DOWN
DPM-2-D19	C-301157-01	hsa-miR-361-3p	hsa-miR-361-3p	UCCCCCAGGUGUGAUUCUGAUUU	MI0000760	0.913145	0.588338	--	--
DPM-2-D20	C-301239-01	hsa-miR-147b	hsa-miR-147b	GUGUGCGGAAAUGCUUCUGCUA	MI0005544	1.0055	1.44326	--	--
DPM-2-D21	C-301158-01	hsa-miR-367*	hsa-miR-367*	ACUGUUGCUAAUAUGCAACUCU	MI0000775	-1.84256	0.578476	--	--
DPM-2-D22	C-301240-01	hsa-miR-190b	hsa-miR-190b	UGAUAUGUUUGAUAUUGGGUU	MI0005545	-1.87991	-0.732348	--	--
DPM-2-D23	c	c	C	c	c	0.426985	0.293208	--	--
DPM-2-D24	c	c	C	c	c	0.214524	0.0451226	--	--
DPM-2-E01	c	c	C	c	c	0.522248	-0.128896	--	--
DPM-2-E02	c	c	C	c	c	0.801898	0.541871	--	--
DPM-2-E03	C-300476-05	hsa-let-7b	hsa-let-7b	UGAGGUAGUAGGUUGUGUGGUU	MI0000063	-0.2468	-0.451405	--	--
DPM-2-E04	C-301078-01	hsa-miR-371-5p	hsa-miR-371-5p	ACUCAAACUGUGGGGGCACU	MI0000779	0.548215	0.671809	--	--
DPM-2-E05	C-300542-05	hsa-miR-30c	hsa-miR-30c-1	UGUAAACAUCCUACACUCUCAGC	MI0000736	1.40667	1.47796	--	--
DPM-2-E06	C-301079-01	hsa-miR-377*	hsa-miR-377*	AGAGGUUGCCCUUGGUGAAUUC	MI0000785	-0.95552	-0.857821	--	--
DPM-2-E07	C-300641-05	hsa-miR-194	hsa-miR-194-1	UGUAACAGCAACUCCAUGUGGA	MI0000488	1.53774	-1.02584	--	--
DPM-2-E08	C-301080-01	hsa-miR-379*	hsa-miR-379*	UAUGUAACAUGGUCCACUAACU	MI0000787	0.387052	-0.369197	--	--
DPM-2-E09	C-300538-05	hsa-miR-129	hsa-miR-129-1	CUUUUUGCGGUCUGGGCUUGC	MI0000252	-0.745702	-0.538361	--	--
DPM-2-E10	C-301081-01	hsa-miR-340	hsa-miR-340	UUAUAAAGCAAUGAGACUGAUU	MI0000802	-1.47541	-0.0877231	--	--
DPM-2-E11	C-300534-05	hsa-miR-199a	hsa-miR-199a-2	CCCAGUGUUCAGACUACCUGUUC	MI0000281	0.820982	0.709914	--	--
DPM-2-E12	C-301082-01	hsa-miR-330-5p	hsa-miR-330-5p	UCUCUGGGCCUGUGUCUUAGGC	MI0000803	-3.87116	-2.14856	DOWN	--
DPM-2-E13	C-300552-05	hsa-miR-181a	hsa-miR-181a-2	AACAUUCAACGCUGUCGGUGAGU	MI0000269	-2.94626	-6.56077	DOWN	DOWN
DPM-2-E14	C-301083-01	hsa-miR-342-5p	hsa-miR-342-5p	AGGGGUGCUAUCUGUGAUUGA	MI0000805	-2.62018	-0.536646	DOWN	--
DPM-2-E15	C-300553-05	hsa-miR-181a	hsa-miR-181a-1	AACAUUCAACGCUGUCGGUGAGU	MI0000289	-3.97637	-6.25422	DOWN	DOWN
DPM-2-E16	C-301084-01	hsa-miR-337-5p	hsa-miR-337-5p	GAACGGCUUCAUACAGGAGUU	MI0000806	0.163645	1.75132	--	--
DPM-2-E17	C-300568-05	hsa-miR-213	hsa-miR-213	ACCAUCGACCGUUGAUUGUACC	MI0000289	1.70776	1.76182	--	--
DPM-2-E18	C-301085-01	hsa-miR-323-5p	hsa-miR-323-5p	AGGUGGUCCGUGGCGCGUUCGC	MI0000807	-3.21464	-1.84333	DOWN	--
DPM-2-E19	C-300480-05	hsa-let-7f	hsa-let-7f-1	UGAGGUAGUAGAUUGUAUAGUU	MI0000067	0.153758	0.353241	--	--
DPM-2-E20	C-301086-01	hsa-miR-151-5p	hsa-miR-151-5p	UCGAGGAGCUCACAGUCUAGU	MI0000809	0.120006	-0.568008	--	--
DPM-2-E21	C-300540-05	hsa-miR-148a	hsa-miR-148a	UCAGUGCACUACAGAACUUUGU	MI0000253	0.710212	0.148111	--	--
DPM-2-E22	C-301087-01	hsa-miR-148b*	hsa-miR-148b*	AAGUUCUGUUAUACACUCAGGC	MI0000811	-1.98704	-2.80873	--	DOWN
DPM-2-E23	c	c	C	c	c	0.403315	0.0699004	--	--
DPM-2-E24	c	c	C	c	c	0.354484	0.148667	--	--
DPM-2-F01	c	c	C	c	c	0.218996	0.313303	--	--
DPM-2-F02	c	c	C	c	c	0.275391	0.687115	--	--
DPM-2-F03	C-301154-01	hsa-miR-27b*	hsa-miR-27b*	AGAGCUUAGCUGAUUGGUGAAC	MI0000440	-1.00027	0.95386	--	--
DPM-2-F04	C-301241-01	hsa-miR-744*	hsa-miR-744*	CUGUUGCCACUAACCUCAACCU	MI0005559	0.0533669	-0.43835	--	--
DPM-2-F05	C-301159-01	hsa-miR-106a*	hsa-miR-106a*	CUGCAAUGUAAGCACUUCUUAC	MI0000113	-1.75504	0.256236	--	--
DPM-2-F06	C-301242-01	hsa-miR-744	hsa-miR-744	UGCGGGGCUAGGGCUAACAGCA	MI0005559	0.223238	0.851474	--	--
DPM-2-F07	C-301160-01	hsa-miR-374a*	hsa-miR-374a*	CUUAUCAGAUUGUAUUGUAAUU	MI0000782	0.186196	-0.450126	--	--
DPM-2-F08	C-301243-01	hsa-miR-885-5p	hsa-miR-885-5p	UCCAUUACACUACCCUGCCUCU	MI0005560	-0.00984398	0.862371	--	--
DPM-2-F09	C-301161-01	hsa-miR-335*	hsa-miR-335*	UUUUUCAUUAUUGCUCCUGACC	MI0000816	-0.0448597	2.18796	--	--
DPM-2-F10	C-301244-01	hsa-miR-885-3p	hsa-miR-885-3p	AGGCAGCGGGGUGUAGUGGAUA	MI0005560	-1.21478	2.4211	--	UP
DPM-2-F11	C-301162-01	hsa-miR-331-5p	hsa-miR-331-5p	CUAGGUAUGGUCCCAGGGAUCC	MI0000812	0.718861	1.64753	--	--
DPM-2-F12	C-301245-01	hsa-miR-887	hsa-miR-887	GUGAACGGGCGCCAUCCCGAGG	MI0005562	0.631956	-0.51219	--	--
DPM-2-F13	C-301163-01	hsa-miR-221*	hsa-miR-221*	ACCUGGCAUACAAUGUAGAUUU	MI0000298	-3.88573	-0.791156	DOWN	--
DPM-2-F14	C-301246-01	hsa-miR-665	hsa-miR-665	ACCAGGAGGCUGAGGCCCCU	MI0005563	-0.872957	-0.40093	--	--
DPM-2-F15	C-301164-01	hsa-miR-302d*	hsa-miR-302d*	ACUUUAACAUGGAGGCACUUGC	MI0000774	0.626989	1.28481	--	--
DPM-2-F16	C-301247-01	hsa-miR-873	hsa-miR-873	GCAGGAACUUGUGAGUCUCCU	MI0005564	1.23316	1.36841	--	--
DPM-2-F17	C-301165-01	hsa-miR-502-3p	hsa-miR-502-3p	AAUGCACCUGGGCAAGGAUUCA	MI0003186	-0.612048	-0.723771	--	--
DPM-2-F18	C-301248-01	hsa-miR-543	hsa-miR-543	AAACAUUCGCGGUGCACUUCUU	MI0005565	-0.858017	-1.0617	--	--
DPM-2-F19	C-301166-01	hsa-miR-509-5p	hsa-miR-509-5p-1	UACUGCAGACAGUGGCAAUCA	MI0003196	-0.109264	0.299995	--	--
DPM-2-F20	C-301249-01	hsa-miR-374b*	hsa-miR-374b*	CUUAGCAGGUUGUAUUAUCAUU	MI0005566	-0.0194897	0.851294	--	--
DPM-2-F21	C-301167-01	hsa-miR-501-3p	hsa-miR-501-3p	AAUGCACCCGGGCAAGGAUUCU	MI0003185	-1.12274	-1.43062	--	--
DPM-2-F22	C-301250-01	hsa-miR-374b	hsa-miR-374b	AUAUAAUACAACCUGCUAAGUG	MI0005566	-1.34917	0.137262	--	--
DPM-2-F23	c	c	C	c	c	0.520984	0.00213354	--	--
DPM-2-F24	c	c	C	c	c	0.00350969	0.879766	--	--
DPM-2-G01	c	c	C	c	c	0.370989	0.576691	--	--
DPM-2-G02	c	c	C	c	c	0.665271	0.315739	--	--
DPM-2-G03	C-300513-05	hsa-miR-95	hsa-miR-95	UUCAACGGGUAUUUAUUGAGCA	MI0000097	-0.375904	-0.166165	--	--
DPM-2-G04	C-301088-01	hsa-miR-338-5p	hsa-miR-338-5p	AACAAUAUCCUGGUGCUGAGUG	MI0000814	-1.60167	-4.64963	--	DOWN
DPM-2-G05	C-300577-05	hsa-miR-220	hsa-miR-220	CCACACCGUAUCUGACACUUU	MI0000297	1.32205	0.958276	--	--
DPM-2-G06	C-301089-01	hsa-miR-423-5p	hsa-miR-423-5p	UGAGGGGCAGAGAGCGAGACUUU	MI0001445	0.721294	1.05509	--	--
DPM-2-G07	C-300575-05	hsa-miR-219	hsa-miR-219-1	UGAUUGUCCAAACGCAAUUCU	MI0000296	1.33243	0.703894	--	--
DPM-2-G08	C-301090-01	hsa-miR-431*	hsa-miR-431*	CAGGUCGUCUUGCAGGGCUUCU	MI0001721	0.600444	1.57634	--	--
DPM-2-G09	C-300999-01	hsa-miR-758	hsa-miR-758	UUUGUGACCUGGUCCACUAACC	MI0003757	0.410738	1.39676	--	--
DPM-2-G10	C-301093-01	hsa-miR-193b*	hsa-miR-193b*	CGGGGUUUUGAGGGCGAGAUGA	MI0003137	-2.36051	-0.346839	DOWN	--
DPM-2-G11	C-301001-01	hsa-miR-668	hsa-miR-668	UGUCACUCGGCUCGGCCCACUAC	MI0003761	0.614042	-0.380913	--	--
DPM-2-G12	C-301094-01	hsa-miR-497*	hsa-miR-497*	CAAACCACACUGUGGUGUUAGA	MI0003138	-0.3993	-0.403439	--	--
DPM-2-G13	C-301002-01	hsa-miR-767-5p	hsa-miR-767-5p	UGCACCAUGGUUGUCUGAGCAUG	MI0003763	0.140036	-1.01649	--	--
DPM-2-G14	C-301091-01	hsa-miR-491-3p	hsa-miR-491-3p	CUUAUGCAAGAUUCCCUUCUAC	MI0003126	-4.99893	-0.85557	DOWN	--
DPM-2-G15	C-301003-01	hsa-miR-767-3p	hsa-miR-767-3p	UCUGCUCAUACCCCAUGGUUUCU	MI0003763	1.26424	0.177463	--	--
DPM-2-G16	C-301092-01	hsa-miR-146b-3p	hsa-miR-146b-3p	UGCCCUGUGGACUCAGUUCUGG	MI0003129	1.63085	1.80407	--	--
DPM-2-G17	C-301005-01	hsa-miR-454-5p	hsa-miR-454-5p	ACCCUAUCAAUAUUGUCUCUGC	MI0003820	0.974168	1.3438	--	--
DPM-2-G18	C-301095-01	hsa-miR-519b-5p	hsa-miR-519b-5p	CUCUAGAGGGAAGCGCUUUCUG	MI0003151	1.03187	-0.314532	--	--
DPM-2-G19	C-301006-01	hsa-miR-769-3p	hsa-miR-769-3p	CUGGGAUCUCCGGGGUCUUGGUU	MI0003834	0.264129	1.74384	--	--
DPM-2-G20	C-301096-01	hsa-miR-523*	hsa-miR-523*	CUCUAGAGGGAAGCGCUUUCUG	MI0003153	0.921721	0.34762	--	--
DPM-2-G21	C-301007-01	hsa-miR-769-5p	hsa-miR-769-5p	UGAGACCUCUGGGUUCUGAGCU	MI0003834	-0.741212	-0.348339	--	--
DPM-2-G22	C-301097-01	hsa-miR-520c-5p	hsa-miR-520c-5p	CUCUAGAGGGAAGCACUUUCUG	MI0003158	0.521145	-0.30482	--	--
DPM-2-G23	c	c	C	c	c	0.819062	0.717049	--	--
DPM-2-G24	c	c	C	c	c	0.157179	0.0344525	--	--
DPM-2-H01	c	c	C	c	c	0.606378	0.32488	--	--
DPM-2-H02	c	c	C	c	c	0.703486	0.082424	--	--
DPM-2-H03	C-301168-01	hsa-miR-500	hsa-miR-500	UAAUCCUUGCUACCUGGGUGAGA	MI0003184	-1.55966	0.249682	--	--
DPM-2-H04	C-301251-01	hsa-miR-760	hsa-miR-760	CGGCUCUGGGUCUGUGGGGA	MI0005567	-0.050788	0.469328	--	--
DPM-2-H05	C-301170-01	hsa-miR-23b*	hsa-miR-23b*	UGGGUUCCUGGCAUGCUGAUUU	MI0000439	-0.253447	0.658237	--	--
DPM-2-H06	C-301252-01	hsa-miR-301b	hsa-miR-301b	CAGUGCAAUGAUAUUGUCAAAGC	MI0005568	0.919271	-2.74413	--	DOWN
DPM-2-H07	C-301171-01	hsa-miR-508-5p	hsa-miR-508-5p	UACUCCAGAGGGCGUCACUCAUG	MI0003195	-1.24493	-1.46866	--	--
DPM-2-H08	C-301207-01	hsa-miR-93*	hsa-miR-93*	ACUGCUGAGCUAGCACUUCCCG	MI0000095	-5.08462	-7.73735	DOWN	DOWN
DPM-2-H09	C-301172-01	hsa-miR-455-3p	hsa-miR-455-3p	GCAGUCCAUGGGCAUAUACAC	MI0003513	0.560803	0.246437	--	--
DPM-2-H10	C-301208-01	hsa-miR-219-1-3p	hsa-miR-219-1-3p	AGAGUUGAGUCUGGACGUCCCG	MI0000296	-1.91789	-1.62449	--	--
DPM-2-H11	C-301173-01	hsa-miR-10b*	hsa-miR-10b*	ACAGAUUCGAUUCUAGGGGAAU	MI0000267	-0.745748	0.638469	--	--
DPM-2-H12	C-301209-01	hsa-miR-671-3p	hsa-miR-671-3p	UCCGGUUCUCAGGGCUCCACC	MI0003760	-0.756475	0.512167	--	--
DPM-2-H13	C-301174-01	hsa-miR-20b*	hsa-miR-20b*	ACUGUAGUAUGGGCACUUCCAG	MI0001519	1.06297	1.19715	--	--
DPM-2-H14	C-301204-01	hsa-let-7f-1*	hsa-let-7f-1*	CUAUACAAUCUAUUGCCUUCCC	MI0000067	-2.35588	-1.42935	DOWN	--
DPM-2-H15	C-301175-01	hsa-miR-106b*	hsa-miR-106b*	CCGCACUGUGGGUACUUGCUGC	MI0000734	0.211146	-0.715984	--	--
DPM-2-H16	C-300500-05	hsa-miR-26a	hsa-miR-26a-2	UUCAAGUAAUCCAGGAUAGGCU	MI0000750	-0.452974	-1.79994	--	--
DPM-2-H17	C-301176-01	hsa-miR-222*	hsa-miR-222*	CUCAGUAGCCAGUGUAGAUCCU	MI0000299	-0.442359	-0.923591	--	--
DPM-2-H18	C-300519-05	hsa-miR-101	hsa-miR-101-2	UACAGUACUGUGAUAACUGAA	MI0000739	-0.248222	-0.189976	--	--
DPM-2-H19	C-301177-01	hsa-miR-199b-3p	hsa-miR-199b-3p	ACAGUAGUCUGCACAUUGGUUA	MI0000282	0.527787	1.00854	--	--
DPM-2-H20	C-300530-05	hsa-miR-196a	hsa-miR-196a-2	UAGGUAGUUUCAUGUUGUUGGG	MI0000279	-1.99894	-2.30797	--	DOWN
DPM-2-H21	C-301178-01	hsa-miR-29a*	hsa-miR-29a*	ACUGAUUUCUUUUGGUGUUCAG	MI0000087	0.323845	0.186959	--	--
DPM-2-H22	C-300560-05	hsa-miR-187	hsa-miR-187	UCGUGUCUUGUGUUGCAGCCGG	MI0000274	0.274423	-0.287633	--	--
DPM-2-H23	c	c	C	c	c	0.882577	-0.0652589	--	--
DPM-2-H24	c	c	C	c	c	0.450035	0.7277	--	--
DPM-2-I01	c	c	C	c	c	0.380421	0.909958	--	--
DPM-2-I02	c	c	C	c	c	0.751782	0.190371	--	--
DPM-2-I03	C-301008-01	hsa-miR-766	hsa-miR-766	ACUCCAGCCCCACAGCCUCAGC	MI0003836	-0.652788	-1.13194	--	--
DPM-2-I04	C-301098-01	hsa-miR-518e*	hsa-miR-518e*	CUCUAGAGGGAAGCGCUUUCUG	MI0003169	0.41014	-0.484169	--	--
DPM-2-I05	C-301009-01	hsa-miR-802	hsa-miR-802	CAGUAACAAAGAUUCAUCCUUGU	MI0003906	-0.594876	-3.59936	--	DOWN
DPM-2-I06	C-301099-01	hsa-miR-518a-5p	hsa-miR-518a-5p-1	CUGCAAAGGGAAGCCCUUUC	MI0003170	0.0449689	-1.40978	--	--
DPM-2-I07	C-301010-01	hsa-miR-765	hsa-miR-765	UGGAGGAGAAGGAAGGUGAUG	MI0005116	-1.27358	-1.67573	--	--
DPM-2-I08	C-301100-01	hsa-miR-518d-5p	hsa-miR-518d-5p	CUCUAGAGGGAAGCACUUUCUG	MI0003171	1.5732	0.540687	--	--
DPM-2-I09	C-301011-01	hsa-miR-768-3p	hsa-miR-768-3p	UCACAAUGCUGACACUCAAACUGCUGAC	MI0005117	-1.40204	-2.51902	--	DOWN
DPM-2-I10	C-301101-01	hsa-miR-518a-5p	hsa-miR-518a-5p-2	CUGCAAAGGGAAGCCCUUUC	MI0003173	0.500693	-1.59701	--	--
DPM-2-I11	C-301012-01	hsa-miR-768-5p	hsa-miR-768-5p	GUUGGAGGAUGAAAGUACGGAGUGAU	MI0005117	-0.23389	0.306141	--	--
DPM-2-I12	C-301104-01	hsa-miR-516a-5p	hsa-miR-516a-5p-1	UUCUCGAGGAAAGAAGCACUUUC	MI0003180	-1.9188	-4.31251	--	DOWN
DPM-2-I13	C-301013-01	hsa-miR-770-5p	hsa-miR-770-5p	UCCAGUACCACGUGUCAGGGCCA	MI0005118	1.40329	-0.951613	--	--
DPM-2-I14	C-301105-01	hsa-miR-516a-5p	hsa-miR-516a-5p-2	UUCUCGAGGAAAGAAGCACUUUC	MI0003181	-2.01327	-4.65608	--	DOWN
DPM-2-I15	C-301014-01	hsa-miR-801	hsa-miR-801	GAUUGCUCUGCGUGCGGAAUCGAC	MI0005202	0.620322	-1.53483	--	--
DPM-2-I16	C-301102-01	hsa-miR-522*	hsa-miR-522*	CUCUAGAGGGAAGCGCUUUCUG	MI0003177	1.29334	0.154927	--	--
DPM-2-I17	C-300479-05	hsa-let-7e	hsa-let-7e	UGAGGUAGGAGGUUGUAUAGUU	MI0000066	0.787624	1.34569	--	--
DPM-2-I18	C-301103-01	hsa-miR-519a*	hsa-miR-519a*	CUCUAGAGGGAAGCGCUUUCUG	MI0003178	1.00972	-0.25058	--	--
DPM-2-I19	C-300485-05	hsa-miR-17-5p	hsa-miR-17-5p	CAAAGUGCUUACAGUGCAGGUAG	MI0000071	0.861147	-0.755724	--	--
DPM-2-I20	C-301106-01	hsa-miR-499-3p	hsa-miR-499-3p	AACAUCACAGCAAGUCUGUGCU	MI0003183	-1.81557	-2.67172	--	DOWN
DPM-2-I21	C-300486-05	hsa-miR-17-3p	hsa-miR-17-3p	ACUGCAGUGAAGGCACUUGUAG	MI0000071	-1.02197	0.100606	--	--
DPM-2-I22	C-301108-01	hsa-miR-194*	hsa-miR-194*	CCAGUGGGGCUGCUGUUAUCUG	MI0000732	-0.680678	-0.50543	--	--
DPM-2-I23	c	c	C	c	c	0.511545	-0.00856025	--	--
DPM-2-I24	c	c	C	c	c	0.575157	0.318951	--	--
DPM-2-J01	c	c	C	c	c	0.633233	0.140962	--	--
DPM-2-J02	c	c	C	c	c	0.311687	0.281128	--	--
DPM-2-J03	C-301179-01	hsa-miR-29c*	hsa-miR-29c*	UGACCGAUUUCUCCUGGUGUUC	MI0000735	0.43278	0.0655884	--	--
DPM-2-J04	C-300583-05	hsa-let-7g	hsa-let-7g	UGAGGUAGUAGUUUGUACAGUU	MI0000433	-0.149721	0.245348	--	--
DPM-2-J05	C-301180-01	hsa-miR-16-2*	hsa-miR-16-2*	CCAAUAUUACUGUGCUGCUUUA	MI0000115	-0.109981	-0.407883	--	--
DPM-2-J06	C-300584-05	hsa-let-7i	hsa-let-7i	UGAGGUAGUAGUUUGUGCUGUU	MI0000434	-0.000696196	-0.980707	--	--
DPM-2-J07	C-301181-01	hsa-miR-32*	hsa-miR-32*	CAAUUUAGUGUGUGUGAUAUUU	MI0000090	-3.34621	-4.68246	DOWN	DOWN
DPM-2-J08	C-300585-05	hsa-miR-1	hsa-miR-1-2	UGGAAUGUAAAGAAGUAUGUAU	MI0000437	1.08309	-0.327643	--	--
DPM-2-J09	C-301169-01	hsa-miR-505*	hsa-miR-505*	GGGAGCCAGGAAGUAUUGAUGU	MI0003190	0.282223	-0.115145	--	--
DPM-2-J10	C-300586-05	hsa-miR-1	hsa-miR-1-1	UGGAAUGUAAAGAAGUAUGUAU	MI0000651	1.28259	-1.77784	--	--
DPM-2-J11	C-301182-01	hsa-miR-545*	hsa-miR-545*	UCAGUAAAUGUUUAUUAGAUGA	MI0003516	1.75577	1.5163	--	--
DPM-2-J12	C-300591-05	hsa-miR-122a	hsa-miR-122a	UGGAGUGUGACAAUGGUGUUUG	MI0000442	0.0494654	-0.716549	--	--
DPM-2-J13	C-301183-01	hsa-miR-25*	hsa-miR-25*	AGGCGGAGACUUGGGCAAUUG	MI0000082	-0.429032	0.440422	--	--
DPM-2-J14	C-300592-05	hsa-miR-124a	hsa-miR-124a-1	UAAGGCACGCGGUGAAUGCC	MI0000443	-1.04308	-3.22116	--	DOWN
DPM-2-J15	C-301184-01	hsa-miR-28-3p	hsa-miR-28-3p	CACUAGAUUGUGAGCUCCUGGA	MI0000086	-0.2206	-0.958147	--	--
DPM-2-J16	C-300593-05	hsa-miR-124a	hsa-miR-124a-2	UAAGGCACGCGGUGAAUGCC	MI0000444	-1.10829	-3.18933	--	DOWN
DPM-2-J17	C-301185-01	hsa-miR-339-3p	hsa-miR-339-3p	UGAGCGCCUCGACGACAGAGCCG	MI0000815	0.923326	0.83976	--	--
DPM-2-J18	C-300594-05	hsa-miR-124a	hsa-miR-124a-3	UAAGGCACGCGGUGAAUGCC	MI0000445	-1.35335	-1.77943	--	--
DPM-2-J19	C-301186-01	hsa-miR-490-5p	hsa-miR-490-5p	CCAUGGAUCUCCAGGUGGGU	MI0003125	-0.634241	0.513397	--	--
DPM-2-J20	C-300600-05	hsa-miR-133a	hsa-miR-133a-1	UUUGGUCCCCUUCAACCAGCUG	MI0000450	-0.0477835	0.478587	--	--
DPM-2-J21	C-301187-01	hsa-miR-18b*	hsa-miR-18b*	UGCCCUAAAUGCCCCUUCUGGC	MI0001518	-3.12488	-4.42705	DOWN	DOWN
DPM-2-J22	C-300601-05	hsa-miR-133a	hsa-miR-133a-2	UUUGGUCCCCUUCAACCAGCUG	MI0000451	-0.536644	-0.819192	--	--
DPM-2-J23	c	c	C	c	c	0.74624	0.259461	--	--
DPM-2-J24	c	c	C	c	c	0.366243	0.497833	--	--
DPM-2-K01	c	c	C	c	c	0.115576	0.000410236	--	--
DPM-2-K02	c	c	C	c	c	0.000696196	1.05389	--	--
DPM-2-K03	C-300487-05	hsa-miR-18a	hsa-miR-18a	UAAGGUGCAUCUAGUGCAGAUAG	MI0000072	-1.0371	-1.01569	--	--
DPM-2-K04	C-301107-01	hsa-miR-483-5p	hsa-miR-483-5p	AAGACGGGAGGAAAGAAGGGAG	MI0002467	-0.0940948	-1.87554	--	--
DPM-2-K05	C-300499-05	hsa-miR-26a	hsa-miR-26a-1	UUCAAGUAAUCCAGGAUAGGCU	MI0000083	-0.702448	-1.06429	--	--
DPM-2-K06	C-301109-01	hsa-miR-532-3p	hsa-miR-532-3p	CCUCCCACACCCAAGGCUUGCA	MI0003205	-2.27569	-2.86447	DOWN	DOWN
DPM-2-K07	C-300507-05	hsa-miR-31	hsa-miR-31	AGGCAAGAUGCUGGCAUAGCU	MI0000089	0.555986	0.373243	--	--
DPM-2-K08	C-301111-01	hsa-miR-556-3p	hsa-miR-556-3p	AUAUUACCAUUAGCUCAUCUUU	MI0003562	-0.907963	-0.690839	--	--
DPM-2-K09	C-300510-05	hsa-miR-92	hsa-miR-92a-1	UAUUGCACUUGUCCCGGCCUGU	MI0000093	1.53213	2.40641	--	UP
DPM-2-K10	C-301112-01	hsa-miR-551b*	hsa-miR-551b*	GAAAUCAAGCGUGGGUGAGACC	MI0003575	0.278542	0.624587	--	--
DPM-2-K11	C-300529-05	hsa-miR-196a	hsa-miR-196a-1	UAGGUAGUUUCAUGUUGUUGGG	MI0000238	-0.959691	-1.98233	--	--
DPM-2-K12	C-301110-01	hsa-miR-92b*	hsa-miR-92b*	AGGGACGGGACGCGGUGCAGUG	MI0003560	1.37602	2.2801	--	UP
DPM-2-K13	C-300532-05	hsa-miR-198	hsa-miR-198	GGUCCAGAGGGGAGAUAGGUUC	MI0000240	0.344571	-0.344246	--	--
DPM-2-K14	C-301113-01	hsa-miR-574-5p	hsa-miR-574-5p	UGAGUGUGUGUGUGUGAGUGUGU	MI0003581	-0.397164	0.342241	--	--
DPM-2-K15	C-300535-05	hsa-miR-199a*	hsa-miR-199a*	ACAGUAGUCUGCACAUUGGUUA	MI0000242	0.552427	0.175643	--	--
DPM-2-K16	C-301115-01	hsa-miR-582-3p	hsa-miR-582-3p	UAACUGGUUGAACAACUGAACC	MI0003589	-1.55977	-1.91723	--	--
DPM-2-K17	C-300544-05	hsa-miR-139	hsa-miR-139	UCUACAGUGCACGUGUCUCCAG	MI0000261	1.19294	0.637426	--	--
DPM-2-K18	C-301116-01	hsa-miR-548b-5p	hsa-miR-548b-5p	AAAAGUAAUUGUGGUUUUGGCC	MI0003596	0.0394345	-0.043985	--	--
DPM-2-K19	C-300547-05	hsa-miR-7	hsa-miR-7-2	UGGAAGACUAGUGAUUUUGUUGU	MI0000264	-1.17252	0.0442437	--	--
DPM-2-K20	C-301117-01	hsa-miR-589	hsa-miR-589	UGAGAACCACGUCUGCUCUGAG	MI0003599	0.466878	0.0616905	--	--
DPM-2-K21	C-300548-05	hsa-miR-7	hsa-miR-7-3	UGGAAGACUAGUGAUUUUGUUGU	MI0000265	-1.52463	-1.07138	--	--
DPM-2-K22	C-301118-01	hsa-miR-550	hsa-miR-550-1	AGUGCCUGAGGGAGUAAGAGCCC	MI0003600	-1.00856	-1.81851	--	--
DPM-2-K23	c	c	C	c	c	0.443032	0.422292	--	--
DPM-2-K24	c	c	C	c	c	-0.351811	0.13618	--	--
DPM-2-L01	c	c	C	c	c	0.557927	0.126797	--	--
DPM-2-L02	c	c	C	c	c	0.109853	0.357286	--	--
DPM-2-L03	C-301188-01	hsa-let-7d*	hsa-let-7d*	CUAUACGACCUGCUGCCUUUCU	MI0000065	-0.684943	-0.285537	--	--
DPM-2-L04	C-300605-05	hsa-miR-138	hsa-miR-138-2	AGCUGGUGUUGUGAAUCAGGCCG	MI0000455	-1.6033	-0.526894	--	--
DPM-2-L05	C-301189-01	hsa-miR-488	hsa-miR-488	UUGAAAGGCUAUUUCUUGGUC	MI0003123	-1.34824	-1.98575	--	--
DPM-2-L06	C-300606-05	hsa-miR-138	hsa-miR-138-1	AGCUGGUGUUGUGAAUCAGGCCG	MI0000476	-2.28572	-1.9491	DOWN	--
DPM-2-L07	C-301190-01	hsa-miR-188-3p	hsa-miR-188-3p	CUCCCACAUGCAGGGUUUGCA	MI0000484	-1.65216	-1.75573	--	--
DPM-2-L08	C-300607-05	hsa-miR-140	hsa-miR-140	CAGUGGUUUUACCCUAUGGUAG	MI0000456	-0.598544	-0.559456	--	--
DPM-2-L09	C-301191-01	hsa-miR-186*	hsa-miR-186*	GCCCAAAGGUGAAUUUUUUGGG	MI0000483	0.980658	0.989106	--	--
DPM-2-L10	C-300609-05	hsa-miR-142-5p	hsa-miR-142-5p	CAUAAAGUAGAAAGCACUACU	MI0000458	-0.156334	1.6783	--	--
DPM-2-L11	C-301192-01	hsa-miR-185*	hsa-miR-185*	AGGGGCUGGCUUUCCUCUGGUC	MI0000482	-0.0555658	0.305799	--	--
DPM-2-L12	C-300611-05	hsa-miR-143	hsa-miR-143	UGAGAUGAAGCACUGUAGCUC	MI0000459	0.361169	0.319335	--	--
DPM-2-L13	C-301193-01	hsa-miR-183*	hsa-miR-183*	GUGAAUUACCGAAGGGCCAUAA	MI0000273	-0.251147	0.633148	--	--
DPM-2-L14	C-300612-05	hsa-miR-144	hsa-miR-144	UACAGUAUAGAUGAUGUACU	MI0000460	-0.493171	-1.31758	--	--
DPM-2-L15	C-301194-01	hsa-miR-362-3p	hsa-miR-362-3p	AACACACCUAUUCAAGGAUUCA	MI0000762	-4.66759	-5.11662	DOWN	DOWN
DPM-2-L16	C-300613-05	hsa-miR-145	hsa-miR-145	GUCCAGUUUUCCCAGGAAUCCCU	MI0000461	-2.27479	-0.559774	DOWN	--
DPM-2-L17	C-301195-01	hsa-miR-105*	hsa-miR-105*-1	ACGGAUGUUUGAGCAUGUGCUA	MI0000111	0.210798	0.625197	--	--
DPM-2-L18	C-300614-05	hsa-miR-152	hsa-miR-152	UCAGUGCAUGACAGAACUUGG	MI0000462	1.21238	0.187573	--	--
DPM-2-L19	C-301196-01	hsa-miR-130b*	hsa-miR-130b*	ACUCUUUCCCUGUUGCACUAC	MI0000748	-0.586254	0.0206662	--	--
DPM-2-L20	C-300617-05	hsa-miR-191	hsa-miR-191	CAACGGAAUCCCAAAAGCAGCUG	MI0000465	0.443678	0.719579	--	--
DPM-2-L21	C-301197-01	hsa-miR-223*	hsa-miR-223*	CGUGUAUUUGACAAGCUGAGUU	MI0000300	-0.92259	-0.930915	--	--
DPM-2-L22	C-300622-05	hsa-miR-9*	hsa-miR-9*-2	AUAAAGCUAGAUAACCGAAAGU	MI0000467	-3.45204	-1.2438	DOWN	--
DPM-2-L23	c	c	C	c	c	0.502387	0.256738	--	--
DPM-2-L24	c	c	C	c	c	-0.170219	0.313548	--	--
DPM-2-M01	c	c	C	c	c	0.741949	-0.0913824	--	--
DPM-2-M02	c	c	C	c	c	0.415466	0.913024	--	--
DPM-2-M03	C-300855-05	hsa-miR-18a*	hsa-miR-18a*	ACUGCCCUAAGUGCUCCUUCUGG	MI0000072	-3.26577	-4.2993	DOWN	DOWN
DPM-2-M04	C-301119-01	hsa-miR-550	hsa-miR-550-2	AGUGCCUGAGGGAGUAAGAGCCC	MI0003601	-0.744947	-0.772637	--	--
DPM-2-M05	C-301039-01	hsa-miR-181c*	hsa-miR-181c*	AACCAUCGACCGUUGAGUGGAC	MI0000271	-1.62637	-2.28368	--	DOWN
DPM-2-M06	C-301120-01	hsa-miR-590-3p	hsa-miR-590-3p	UAAUUUUAUGUAUAAGCUAGU	MI0003602	0.413789	0.826963	--	--
DPM-2-M07	C-301040-01	hsa-miR-187*	hsa-miR-187*	GGCUACAACACAGGACCCGGGC	MI0000274	0.585154	0.612021	--	--
DPM-2-M08	C-301121-01	hsa-miR-593	hsa-miR-593	UGUCUCUGCUGGGGUUUCU	MI0003605	-1.85947	-3.0631	--	DOWN
DPM-2-M09	C-301041-01	hsa-miR-196a*	hsa-miR-196a*	CGGCAACAAGAAACUGCCUGAG	MI0000279	-0.497267	0.360805	--	--
DPM-2-M10	C-301122-01	hsa-miR-548a-5p	hsa-miR-548a-5p	AAAAGUAAUUGCGAGUUUUACC	MI0003612	1.06411	0.78478	--	--
DPM-2-M11	C-301042-01	hsa-miR-218-2*	hsa-miR-218-2*	CAUGGUUCUGUCAAGCACCGCG	MI0000295	0.422661	0.436215	--	--
DPM-2-M12	C-301123-01	hsa-miR-615-5p	hsa-miR-615-5p	GGGGGUCCCCGGUGCUCGGAUC	MI0003628	1.32729	1.58443	--	--
DPM-2-M13	C-301043-01	hsa-let-7g*	hsa-let-7g*	CUGUACAGGCCACUGCCUUGC	MI0000433	-1.28271	-1.13277	--	--
DPM-2-M14	C-301124-01	hsa-miR-616	hsa-miR-616	AGUCAUUGGAGGGUUUGAGCAG	MI0003629	-1.73156	-4.78811	--	DOWN
DPM-2-M15	C-301044-01	hsa-let-7i*	hsa-let-7i*	CUGCGCAAGCUACUGCCUUGCU	MI0000434	1.10298	2.01421	--	--
DPM-2-M16	C-301125-01	hsa-miR-548c-5p	hsa-miR-548c-5p	AAAAGUAAUUGCGGUUUUUGCC	MI0003630	0.696664	0.408215	--	--
DPM-2-M17	C-301045-01	hsa-miR-30b*	hsa-miR-30b*	CUGGGAGGUGGAUGUUUACUUC	MI0000441	-0.573353	0.197094	--	--
DPM-2-M18	C-301126-01	hsa-miR-624	hsa-miR-624	CACAAGGUAUUGGUAUUACCU	MI0003638	-1.71119	-4.43802	--	DOWN
DPM-2-M19	C-301046-01	hsa-miR-122*	hsa-miR-122*	AACGCCAUUAUCACACUAAAUA	MI0000442	0.223621	0.540733	--	--
DPM-2-M20	C-301127-01	hsa-miR-625*	hsa-miR-625*	GACUAUAGAACUUUCCCCCUCA	MI0003639	1.30575	1.4472	--	--
DPM-2-M21	C-301047-01	hsa-miR-124*	hsa-miR-124*-1	CGUGUUCACAGCGGACCUUGAU	MI0000443	-4.19467	-4.75647	DOWN	DOWN
DPM-2-M22	C-301114-01	hsa-miR-576-3p	hsa-miR-576-3p	AAGAUGUGGAAAAAUUGGAAUC	MI0003583	-1.26489	-2.78333	--	DOWN
DPM-2-M23	c	c	C	c	c	0.421071	0.611115	--	--
DPM-2-M24	c	c	C	c	c	0.0736635	0.0396859	--	--
DPM-2-N01	c	c	C	c	c	0.549826	-0.278419	--	--
DPM-2-N02	c	c	C	c	c	0.647935	0.552538	--	--
DPM-2-N03	C-301198-01	hsa-let-7b*	hsa-let-7b*	CUAUACAACCUACUGCCUUCCC	MI0000063	-1.46569	-0.771531	--	--
DPM-2-N04	C-300623-05	hsa-miR-9*	hsa-miR-9*-3	AUAAAGCUAGAUAACCGAAAGU	MI0000468	-3.26349	-1.30291	DOWN	--
DPM-2-N05	C-301199-01	hsa-miR-30c-1*	hsa-miR-30c-1*	CUGGGAGAGGGUUGUUUACUCC	MI0000736	-0.0560111	-0.0605339	--	--
DPM-2-N06	C-300624-05	hsa-miR-125a	hsa-miR-125a	UCCCUGAGACCCUUUAACCUGUGA	MI0000469	2.06625	-0.610257	--	--
DPM-2-N07	C-301200-01	hsa-miR-135b*	hsa-miR-135b*	AUGUAGGGCUAAAAGCCAUGGG	MI0000810	-1.32363	-0.266585	--	--
DPM-2-N08	C-300628-05	hsa-miR-134	hsa-miR-134	UGUGACUGGUUGACCAGAGGGG	MI0000474	-0.979397	-0.276655	--	--
DPM-2-N09	C-301201-01	hsa-miR-129*	hsa-miR-129*	AAGCCCUUACCCCAAAAAGUAU	MI0000252	-1.15128	-1.83037	--	--
DPM-2-N10	C-300640-05	hsa-miR-193a	hsa-miR-193a	AACUGGCCUACAAAGUCCCAGU	MI0000487	-3.99438	-1.31848	DOWN	--
DPM-2-N11	C-301202-01	hsa-miR-181a-2*	hsa-miR-181a-2*	ACCACUGACCGUUGACUGUACC	MI0000269	0.705849	0.217539	--	--
DPM-2-N12	C-300645-05	hsa-miR-320	hsa-miR-320	AAAAGCUGGGUUGAGAGGGCGA	MI0000542	-0.151929	-2.89459	--	DOWN
DPM-2-N13	C-301203-01	hsa-miR-105*	hsa-miR-105*-2	ACGGAUGUUUGAGCAUGUGCUA	MI0000112	0.729905	0.513416	--	--
DPM-2-N14	C-300646-05	hsa-miR-200c	hsa-miR-200c	UAAUACUGCCGGGUAAUGAUGGA	MI0000650	0.918337	1.30333	--	--
DPM-2-N15	C-301205-01	hsa-miR-148a*	hsa-miR-148a*	AAAGUUCUGAGACACUCCGACU	MI0000253	-0.234236	0.546729	--	--
DPM-2-N16	C-300647-05	hsa-miR-155	hsa-miR-155	UUAAUGCUAAUCGUGAUAGGGGU	MI0000681	-3.02586	-5.40276	DOWN	DOWN
DPM-2-N17	C-301206-01	hsa-miR-96*	hsa-miR-96*	AAUCAUGUGCAGUGCCAAUAUG	MI0000098	0.144656	0.876583	--	--
DPM-2-N18	C-300674-05	hsa-miR-368	hsa-miR-368	AACAUAGAGGAAAUUCCACGU	MI0000776	-1.06381	-1.841	--	--
DPM-2-N19	C-301015-03	hsa-miR-675	hsa-miR-675	UGGUGCGGAGAGGGCCCACAGUG	MI0005416	1.16196	0.680921	--	--
DPM-2-N20	C-300676-05	hsa-miR-370	hsa-miR-370	GCCUGCUGGGGUGGAACCUGGU	MI0000778	0.408447	1.02187	--	--
DPM-2-N21	C-301210-01	hsa-miR-297	hsa-miR-297	AUGUAUGUGUGCAUGUGCAUG	MI0005775	-0.403497	-1.41977	--	--
DPM-2-N22	C-300677-05	hsa-miR-371	hsa-miR-371	AAGUGCCGCCAUCUUUUGAGUGU	MI0000779	-1.17738	-0.486449	--	--
DPM-2-N23	c	c	C	c	c	0.804696	0.0289979	--	--
DPM-2-N24	c	c	C	c	c	0.12125	0.319608	--	--
DPM-2-O01	c	c	C	c	c	0.411273	0.278368	--	--
DPM-2-O02	c	c	C	c	c	0.232409	0.400338	--	--
DPM-2-O03	C-301049-01	hsa-miR-124*	hsa-miR-124*-3	CGUGUUCACAGCGGACCUUGAU	MI0000445	0.668404	-5.11977	--	DOWN
DPM-2-O04	C-301128-01	hsa-miR-628-5p	hsa-miR-628-5p	AUGCUGACAUAUUUACUAGAGG	MI0003642	-1.08218	-0.508099	--	--
DPM-2-O05	C-301050-01	hsa-miR-125b-1*	hsa-miR-125b-1*	ACGGGUUAGGCUCUUGGGAGCU	MI0000446	0.686751	1.63223	--	--
DPM-2-O06	C-301129-01	hsa-miR-629	hsa-miR-629	UGGGUUUACGUUGGGAGAACU	MI0003643	-1.47388	-0.278708	--	--
DPM-2-O07	C-301051-01	hsa-miR-130a*	hsa-miR-130a*	UUCACAUUGUGCUACUGUCUGC	MI0000448	-0.0664118	-0.982457	--	--
DPM-2-O08	C-301130-01	hsa-miR-33b*	hsa-miR-33b*	CAGUGCCUCGGCAGUGCAGCCC	MI0003646	0.0344267	0.1919	--	--
DPM-2-O09	C-301052-01	hsa-miR-132*	hsa-miR-132*	ACCGUGGCUUUCGAUUGUUACU	MI0000449	0.450004	0.562334	--	--
DPM-2-O10	C-301131-01	hsa-miR-548d-5p	hsa-miR-548d-5p-1	AAAAGUAAUUGUGGUUUUUGCC	MI0003668	0.648543	0.304609	--	--
DPM-2-O11	C-301053-01	hsa-miR-135a*	hsa-miR-135a*	UAUAGGGAUUGGAGCCGUGGCG	MI0000452	1.18468	0.68863	--	--
DPM-2-O12	C-301132-01	hsa-miR-548d-5p	hsa-miR-548d-5p-2	AAAAGUAAUUGUGGUUUUUGCC	MI0003671	0.456088	0.579728	--	--
DPM-2-O13	C-301054-01	hsa-miR-138-2*	hsa-miR-138-2*	GCUAUUUCACGACACCAGGGUU	MI0000455	-0.745274	0.124228	--	--
DPM-2-O14	C-301133-01	hsa-miR-411*	hsa-miR-411*	UAUGUAACACGGUCCACUAACC	MI0003675	0.114434	-0.642865	--	--
DPM-2-O15	C-301055-01	hsa-miR-140-3p	hsa-miR-140-3p	UACCACAGGGUAGAACCACGG	MI0000456	0.589501	0.177349	--	--
DPM-2-O16	C-301134-01	hsa-miR-654-3p	hsa-miR-654-3p	UAUGUCUGCUGACCAUCACCUU	MI0003676	-0.752672	-0.294752	--	--
DPM-2-O17	C-301056-01	hsa-miR-141*	hsa-miR-141*	CAUCUUCCAGUACAGUGUUGGA	MI0000457	-1.12318	-1.60248	--	--
DPM-2-O18	C-301138-01	hsa-miR-218-1*	hsa-miR-218-1*	AUGGUUCCGUCAAGCACCAUGG	MI0000294	-0.0864961	-0.616357	--	--
DPM-2-O19	C-301057-01	hsa-miR-143*	hsa-miR-143*	GGUGCAGUGCUGCAUCUCUGGU	MI0000459	1.12159	1.09635	--	--
DPM-2-O20	C-301139-01	hsa-miR-19b-2*	hsa-miR-19b-2*	AGUUUUGCAGGUUUGCAUUUCA	MI0000075	-1.51108	-0.0939745	--	--
DPM-2-O21	C-301058-01	hsa-miR-144*	hsa-miR-144*	GGAUAUCAUCAUAUACUGUAAG	MI0000460	-1.51676	0.291373	--	--
DPM-2-O22	C-301140-01	hsa-let-7f-2*	hsa-let-7f-2*	CUAUACAGUCUACUGUCUUUCC	MI0000068	-3.00956	-0.131215	DOWN	--
DPM-2-O23	c	c	C	c	c	0.290083	0.233211	--	--
DPM-2-O24	c	c	C	c	c	0.0126367	0.218303	--	--
DPM-2-P01	c	c	C	c	c	0.542661	-0.222726	--	--
DPM-2-P02	c	c	C	c	c	0.147075	0.237225	--	--
DPM-2-P03	C-301211-01	hsa-miR-486-3p	hsa-miR-486-3p	CGGGGCAGCUCAGUACAGGAU	MI0002470	-2.68116	-0.322141	DOWN	--
DPM-2-P04	C-300686-05	hsa-miR-422b	hsa-miR-422b	ACUGGACUUGGAGUCAGAAGG	MI0000786	-0.439189	-0.691258	--	--
DPM-2-P05	C-301212-01	hsa-miR-298	hsa-miR-298	AGCAGAAGCAGGGAGGUUCUCCCA	MI0005523	-0.138731	0.662221	--	--
DPM-2-P06	C-300687-05	hsa-miR-379	hsa-miR-379	UGGUAGACUAUGGAACGUAGG	MI0000787	-1.66742	-2.03158	--	--
DPM-2-P07	C-301213-01	hsa-miR-891a	hsa-miR-891a	UGCAACGAACCUGAGCCACUGA	MI0005524	0.680577	-0.0585492	--	--
DPM-2-P08	C-300693-05	hsa-miR-340	hsa-miR-340*	UCCGUCUCAGUUACUUUAUAGC	MI0000802	0.0253781	-0.831764	--	--
DPM-2-P09	C-301214-01	hsa-miR-300	hsa-miR-300	UAUACAAGGGCAGACUCUCUCU	MI0005525	2.20027	1.67414	--	--
DPM-2-P10	C-300696-05	hsa-miR-342	hsa-miR-342	UCUCACACAGAAAUCGCACCCGU	MI0000805	0.537638	-1.30496	--	--
DPM-2-P11	C-301215-01	hsa-miR-886-3p	hsa-miR-886-3p	CGCGGGUGCUUACUGACCCUU	MI0005527	-0.430644	1.67841	--	--
DPM-2-P12	C-300697-05	hsa-miR-337	hsa-miR-337	CUCCUAUAUGAUGCCUUUCUUC	MI0000806	0.31697	0.449193	--	--
DPM-2-P13	C-301216-01	hsa-miR-886-5p	hsa-miR-886-5p	CGGGUCGGAGUUAGCUCAAGCGG	MI0005527	1.15401	0.933397	--	--
DPM-2-P14	C-300698-05	hsa-miR-323	hsa-miR-323	CACAUUACACGGUCGACCUCU	MI0000807	-0.279292	-1.14511	--	--
DPM-2-P15	C-301217-01	hsa-miR-892a	hsa-miR-892a	CACUGUGUCCUUUCUGCGUAG	MI0005528	-1.21268	-1.30657	--	--
DPM-2-P16	C-300700-05	hsa-miR-151	hsa-miR-151	CUAGACUGAAGCUCCUUGAGG	MI0000809	0.413527	-1.08899	--	--
DPM-2-P17	C-301218-01	hsa-miR-220b	hsa-miR-220b	CCACCACCGUGUCUGACACUU	MI0005529	1.04583	0.118631	--	--
DPM-2-P18	C-300705-05	hsa-miR-324-3p	hsa-miR-324-3p	ACUGCCCCAGGUGCUGCUGG	MI0000813	-1.35507	-0.812326	--	--
DPM-2-P19	C-301219-01	hsa-miR-509-5p	hsa-miR-509-5p-2	UACUGCAGACAGUGGCAAUCA	MI0005530	-0.622259	-0.990679	--	--
DPM-2-P20	C-300706-05	hsa-miR-338	hsa-miR-338	UCCAGCAUCAGUGAUUUUGUUG	MI0000814	0.284253	-0.677173	--	--
DPM-2-P21	C-301220-01	hsa-miR-509-3p	hsa-miR-509-3p-2	UGAUUGGUACGUCUGUGGGUAG	MI0005530	-0.429084	-0.42244	--	--
DPM-2-P22	C-300709-05	hsa-miR-133b	hsa-miR-133b	UUUGGUCCCCUUCAACCAGCUA	MI0000822	-0.662548	-0.630698	--	--
DPM-2-P23	c	c	C	c	c	0.485566	0.610559	--	--
DPM-2-P24	c	c	C	c	c	0.343709	0.400699	--	--
DPM-3-A01	c	c	C	c	c	-3.62563	-2.88863	DOWN	DOWN
DPM-3-A02	c	c	C	c	c	-1.20413	-1.62261	--	--
DPM-3-A03	C-300711-05	hsa-miR-345	hsa-miR-345	GCUGACUCCUAGUCCAGGGCUC	MI0000825	-0.0538869	-0.497592	--	--
DPM-3-A04	C-300501-07	hsa-miR-26b	hsa-miR-26b	UUCAAGUAAUUCAGGAUAGGU	MI0000084	-1.12535	-0.643638	--	--
DPM-3-A05	C-300715-05	hsa-miR-422a	hsa-miR-422a	ACUGGACUUAGGGUCAGAAGGC	MI0001444	-1.91586	-0.0492631	--	--
DPM-3-A06	C-300604-07	hsa-miR-137	hsa-miR-137	UUAUUGCUUAAGAAUACGCGUAG	MI0000454	-1.6714	-0.661933	--	--
DPM-3-A07	C-300716-05	hsa-miR-423	hsa-miR-423	AGCUCGGUCUGAGGCCCCUCAGU	MI0001445	0.618577	-0.989339	--	--
DPM-3-A08	C-300526-07	hsa-miR-106a	hsa-miR-106a	AAAAGUGCUUACAGUGCAGGUAG	MI0000113	0.850858	-0.674759	--	--
DPM-3-A09	C-300733-05	hsa-miR-453	hsa-miR-453	AGGUUGUCCGUGGUGAGUUCGCA	MI0001727	-1.14425	-0.635827	--	--
DPM-3-A10	C-300661-07	hsa-miR-30e-5p	hsa-miR-30e-5p	UGUAAACAUCCUUGACUGGAAG	MI0000749	0.311477	-0.5214	--	--
DPM-3-A11	C-300737-05	hsa-miR-409-5p	hsa-miR-409-5p	AGGUUACCCGAGCAACUUUGCAU	MI0001735	-0.634458	-0.939512	--	--
DPM-3-A12	C-300621-07	hsa-miR-9*	hsa-miR-9*-1	AUAAAGCUAGAUAACCGAAAGU	MI0000466	-3.18512	-1.6808	DOWN	--
DPM-3-A13	C-300738-05	hsa-miR-409-3p	hsa-miR-409-3p	GAAUGUUGCUCGGUGAACCCCU	MI0001735	-1.05363	-1.19342	--	--
DPM-3-A14	C-300668-07	hsa-miR-302b*	hsa-miR-302b*	ACUUUAACAUGGAAGUGCUUUC	MI0000772	0.99264	0.336193	--	--
DPM-3-A15	C-300742-05	hsa-miR-483	hsa-miR-483	UCACUCCUCUCCUCCCGUCUU	MI0002467	-0.834862	-1.72018	--	--
DPM-3-A16	C-300652-07	hsa-miR-302a*	hsa-miR-302a*	ACUUAAACGUGGAUGUACUUGCU	MI0000738	1.39067	0.532797	--	--
DPM-3-A17	C-300751-05	hsa-miR-491	hsa-miR-491	AGUGGGGAACCCUUCCAUGAGG	MI0003126	-5.2468	-2.36947	DOWN	DOWN
DPM-3-A18	C-300849-07	hsa-miR-509	hsa-miR-509	UGAUUGGUACGUCUGUGGGUAG	MI0003196	-0.306183	0.826931	--	--
DPM-3-A19	C-300761-05	hsa-miR-494	hsa-miR-494	UGAAACAUACACGGGAAACCUC	MI0003134	-2.22551	-1.10424	DOWN	--
DPM-3-A20	C-300843-07	hsa-miR-505	hsa-miR-505	CGUCAACACUUGCUGGUUUCCU	MI0003190	-3.49534	-0.313672	DOWN	--
DPM-3-A21	C-300762-05	hsa-miR-495	hsa-miR-495	AAACAAACAUGGUGCACUUCUU	MI0003135	-0.270322	0.707667	--	--
DPM-3-A22	C-300842-07	hsa-miR-504	hsa-miR-504	AGACCCUGGUCUGCACUCUAUC	MI0003189	-0.787754	-0.38436	--	--
DPM-3-A23	c	c	C	c	c	0.814188	0.64291	--	--
DPM-3-A24	c	c	C	c	c	0.662051	-0.290002	--	--
DPM-3-B01	c	c	C	c	c	1.15045	0.315559	--	--
DPM-3-B02	c	c	c	c	c	1.39399	1.34833	--	--
DPM-3-B03	C-301288-01	hsa-miR-1229	hsa-miR-1229	CUCUCACCACUGCCCUCCCACAG	MI0006319	0.0223184	1.17839	--	--
DPM-3-B04	c	c	c	c	c	1.02599	0.890831	--	--
DPM-3-B05	C-301289-01	hsa-miR-1231	hsa-miR-1231	GUGUCUGGGCGGACAGCUGC	MI0006321	-1.19215	0.0719457	--	--
DPM-3-B06	c	c	c	c	c	1.28024	1.87637	--	--
DPM-3-B07	C-301290-01	hsa-miR-1233	hsa-miR-1233	UGAGCCCUGUCCUCCCGCAG	MI0006323	0.173478	-0.807933	--	--
DPM-3-B08	c	c	c	c	c	1.37002	1.7341	--	--
DPM-3-B09	C-301291-01	hsa-miR-1234	hsa-miR-1234	UCGGCCUGACCACCCACCCCAC	MI0006324	1.0512	2.27906	--	UP
DPM-3-B10	c	c	c	c	c	0.997932	1.46938	--	--
DPM-3-B11	C-301292-01	hsa-miR-1236	hsa-miR-1236	CCUCUUCCCCUUGUCUCUCCAG	MI0006326	-0.866949	1.24807	--	--
DPM-3-B12	c	c	c	c	c	1.20284	1.51901	--	--
DPM-3-B13	C-301293-01	hsa-miR-1237	hsa-miR-1237	UCCUUCUGCUCCGUCCCCCAG	MI0006327	0.795665	0.965892	--	--
DPM-3-B14	c	c	c	c	c	1.3242	1.36291	--	--
DPM-3-B15	C-301294-01	hsa-miR-1238	hsa-miR-1238	CUUCCUCGUCUGUCUGCCCC	MI0006328	-0.559307	-0.776031	--	--
DPM-3-B16	c	c	c	c	c	1.43908	1.54881	--	--
DPM-3-B17	C-301295-01	hsa-miR-513b	hsa-miR-513b	UUCACAAGGAGGUGUCAUUUAU	MI0006648	-0.907717	-0.605698	--	--
DPM-3-B18	c	c	c	c	c	1.21905	1.17509	--	--
DPM-3-B19	C-301296-01	hsa-miR-513c	hsa-miR-513c	UUCUCAAGGAGGUGUCGUUUAU	MI0006649	-0.224718	1.99946	--	--
DPM-3-B20	c	c	c	c	c	0.974032	0.659568	--	--
DPM-3-B21	C-300734-05	hsa-miR-451	hsa-miR-451	AAACCGUUACCAUUACUGAGUU	MI0001729	-0.269948	0.326114	--	--
DPM-3-B22	c	c	c	c	c	0.340389	0.415537	--	--
DPM-3-B23	c	c	C	c	c	0.420136	0.331263	--	--
DPM-3-B24	c	c	c	c	c	0.412145	0.0554039	--	--
DPM-3-C01	c	c	C	c	c	-4.05703	-2.82819	DOWN	DOWN
DPM-3-C02	c	c	C	c	c	-1.20839	-1.79004	--	--
DPM-3-C03	C-300763-05	hsa-miR-496	hsa-miR-496	UGAGUAUUACAUGGCCAAUCUC	MI0003136	-0.879964	-1.63159	--	--
DPM-3-C04	C-300550-07	hsa-miR-10b	hsa-miR-10b	UACCCUGUAGAACCGAAUUUGUG	MI0000267	-1.43088	-0.539135	--	--
DPM-3-C05	C-300764-05	hsa-miR-193b	hsa-miR-193b	AACUGGCCCUCAAAGUCCCGCU	MI0003137	-4.87879	-1.54765	DOWN	--
DPM-3-C06	C-300571-07	hsa-miR-216	hsa-miR-216	UAAUCUCAGCUGGCAACUGUGA	MI0000292	-0.65878	-0.853473	--	--
DPM-3-C07	C-300766-05	hsa-miR-181d	hsa-miR-181d	AACAUUCAUUGUUGUCGGUGGGU	MI0003139	-5.51546	-1.35205	DOWN	--
DPM-3-C08	C-300581-07	hsa-miR-224	hsa-miR-224	CAAGUCACUAGUGGUUCCGUU	MI0000301	-0.415467	-0.668063	--	--
DPM-3-C09	C-300775-05	hsa-miR-515-3p	hsa-miR-515-3p-1	GAGUGCCUUCUUUUGGAGCGUU	MI0003144	-0.5885	-1.6189	--	--
DPM-3-C10	C-300579-07	hsa-miR-222	hsa-miR-222	AGCUACAUCUGGCUACUGGGU	MI0000299	-1.23921	-0.83215	--	--
DPM-3-C11	C-300776-05	hsa-miR-515-3p	hsa-miR-515-3p-2	GAGUGCCUUCUUUUGGAGCGUU	MI0003147	-0.471511	-1.73429	--	--
DPM-3-C12	C-300504-07	hsa-miR-29a	hsa-miR-29a	UAGCACCAUCUGAAAUCGGUUA	MI0000087	-0.266261	0.153112	--	--
DPM-3-C13	C-300778-05	hsa-miR-519e	hsa-miR-519e	AAGUGCCUCCUUUUAGAGUGUU	MI0003145	-1.04513	-0.8031	--	--
DPM-3-C14	C-300650-07	hsa-miR-29c	hsa-miR-29c	UAGCACCAUUUGAAAUCGGUUA	MI0000735	-0.421489	0.418016	--	--
DPM-3-C15	C-300780-05	hsa-miR-526c	hsa-miR-526c	CUCUAGAGGGAAGCGCUUUCUG	MI0003148	0.110124	0.0839367	--	--
DPM-3-C16	C-300508-07	hsa-miR-32	hsa-miR-32	UAUUGCACAUUACUAAGUUGCA	MI0000090	0.302626	1.73626	--	--
DPM-3-C17	C-300789-05	hsa-miR-526b	hsa-miR-526b	CUCUUGAGGGAAGCACUUUCUGU	MI0003150	-1.73961	0.180551	--	--
DPM-3-C18	C-300735-07	hsa-miR-452	hsa-miR-452	AACUGUUUGCAGAGGAAACUGA	MI0001733	0.298671	-0.378272	--	--
DPM-3-C19	C-300790-05	hsa-miR-526b*	hsa-miR-526b*	GAAAGUGCUUCCUUUUAGAGGC	MI0003150	-0.391837	-1.20468	--	--
DPM-3-C20	C-300736-07	hsa-miR-452*	hsa-miR-452*	CUCAUCUGCAAAGAAGUAAGUG	MI0001733	-5.71847	-2.35957	DOWN	DOWN
DPM-3-C21	C-300791-05	hsa-miR-519b	hsa-miR-519b	AAAGUGCAUCCUUUUAGAGGUU	MI0003151	0.287246	-0.861392	--	--
DPM-3-C22	C-300861-05	hsa-miR-545	hsa-miR-545	UCAGCAAACAUUUAUUGUGUGC	MI0003516	-1.22857	-0.797998	--	--
DPM-3-C23	c	c	C	c	c	0.255055	-0.0182502	--	--
DPM-3-C24	c	c	C	c	c	0.454014	-0.746623	--	--
DPM-3-D01	c	c	C	c	c	0.955456	0.257958	--	--
DPM-3-D02	c	c	c	c	c	0.439165	1.22865	--	--
DPM-3-D03	CN-001000-01-05	cel-miR-67	miRIDIAN microRNA Mimic Negative Control #1	UCACAACCUCCUAGAAAGAGUAGA	MIMAT0000039	0.832531	0.865302	--	--
DPM-3-D04	c	c	c	c	c	0.957599	1.22836	--	--
DPM-3-D05	CN-002000-01-05	cel-miR-239b	miRIDIAN microRNA Mimic Negative Control #2	UUGUACUACACAAAAGUACUG	MIMAT0000295	-0.769872	1.11518	--	--
DPM-3-D06	c	c	c	c	c	0.827137	1.15177	--	--
DPM-3-D07	17110	pre-miR negative control #1 (Ambion)	pre-miR negative control #1 (Ambion)	c	c	-0.808387	-0.189456	--	--
DPM-3-D08	c	c	c	c	c	1.09171	1.12107	--	--
DPM-3-D09	17111	pre-miR negative control #2 (Ambion)	pre-miR negative control #2 (Ambion)	c	c	0.235236	0.883488	--	--
DPM-3-D10	c	c	c	c	c	0.905774	1.05666	--	--
DPM-3-D11	PM10339	hsa-miR-16 (Ambion)	hsa-miR-16 (Ambion)	UAGCAGCACGUAAAUAUUGGCG	MI0000115	-2.71173	-1.935	DOWN	--
DPM-3-D12	c	c	c	c	c	1.09908	1.32014	--	--
DPM-3-D13	PM12946	hsa-miR-196b (Ambion)	hsa-miR-196b (Ambion)	UAGGUAGUUUCCUGUUGUUGGG	MI0001150	-4.83636	-1.96833	DOWN	--
DPM-3-D14	c	c	c	c	c	0.995204	1.34417	--	--
DPM-3-D15	PM11030	hsa-miR-34a (Ambion)	hsa-miR-34a (Ambion)	UGGCAGUGUCUUAGCUGGUUGU	MI0000268	0.255692	0.270624	--	--
DPM-3-D16	c	c	c	c	c	0.749134	0.509065	--	--
DPM-3-D17	PM10904	hsa-miR-15b (Ambion)	hsa-miR-15b (Ambion)	UAGCAGCACAUCAUGGUUUACA	MI0000438	-0.702534	-0.882301	--	--
DPM-3-D18	c	c	c	c	c	0.652044	0.431747	--	--
DPM-3-D19	1027299	AllStars Hs Cell Death siRNA	AllStars Hs Cell Death siRNA	c	c	-7.67558	-9.13409	DOWN	DOWN
DPM-3-D20	c	c	c	c	c	0.458116	0.151281	--	--
DPM-3-D21	1027310	Negative Control siRNA	Negative Control siRNA	c	c	-0.41391	0.875589	--	--
DPM-3-D22	c	c	c	c	c	0.285839	-0.00437125	--	--
DPM-3-D23	c	c	C	c	c	0.116761	0.439794	--	--
DPM-3-D24	c	c	c	c	c	0.242182	0.643684	--	--
DPM-3-E01	c	c	C	c	c	-0.602707	-0.42717	--	--
DPM-3-E02	c	c	C	c	c	0.518491	-0.126705	--	--
DPM-3-E03	C-300793-05	hsa-miR-525*	hsa-miR-525*	GAAGGCGCUUCCCUUUAGAGCG	MI0003152	-0.943855	0.0299319	--	--
DPM-3-E04	C-300863-05	hsa-miR-542-5p	hsa-miR-542-5p	UCGGGGAUCAUCAUGUCACGAGA	MI0003686	-0.444174	-0.336872	--	--
DPM-3-E05	C-300794-05	hsa-miR-523	hsa-miR-523	GAACGCGCUUCCCUAUAGAGGGU	MI0003153	1.90803	-0.581724	--	--
DPM-3-E06	C-300707-07	hsa-miR-339	hsa-miR-339	UCCCUGUCCUCCAGGAGCUCACG	MI0000815	-0.313358	-1.15006	--	--
DPM-3-E07	C-300795-05	hsa-miR-518f*	hsa-miR-518f*	CUCUAGAGGGAAGCACUUUCUC	MI0003154	0.515507	-1.4401	--	--
DPM-3-E08	C-300719-07	hsa-miR-18b	hsa-miR-18b	UAAGGUGCAUCUAGUGCAGUUAG	MI0001518	-0.898621	-1.08542	--	--
DPM-3-E09	C-300796-05	hsa-miR-518f	hsa-miR-518f	GAAAGCGCUUCUCUUUAGAGG	MI0003154	-0.119706	-0.948176	--	--
DPM-3-E10	C-300478-07	hsa-let-7d	hsa-let-7d	AGAGGUAGUAGGUUGCAUAGUU	MI0000065	-0.173086	-0.848139	--	--
DPM-3-E11	C-300799-05	hsa-miR-526a	hsa-miR-526a-1	CUCUAGAGGGAAGCACUUUCUG	MI0003157	0.3376	-1.26408	--	--
DPM-3-E12	C-300749-07	hsa-miR-489	hsa-miR-489	GUGACAUCACAUAUACGGCAGC	MI0003124	-2.95536	-1.3879	DOWN	--
DPM-3-E13	C-300801-05	hsa-miR-526a	hsa-miR-526a-2	CUCUAGAGGGAAGCACUUUCUG	MI0003168	0.432777	-0.409423	--	--
DPM-3-E14	C-300638-07	hsa-miR-188	hsa-miR-188	CAUCCCUUGCAUGGUGGAGGG	MI0000484	-0.519228	0.25999	--	--
DPM-3-E15	C-300803-05	hsa-miR-520c	hsa-miR-520c	AAAGUGCUUCCUUUUAGAGGGU	MI0003158	-0.536545	-1.49226	--	--
DPM-3-E16	C-300637-07	hsa-miR-186	hsa-miR-186	CAAAGAAUUCUCCUUUUGGGCU	MI0000483	-1.76282	-0.748427	--	--
DPM-3-E17	C-300805-05	hsa-miR-518c	hsa-miR-518c	CAAAGCGCUUCUCUUUAGAGUGU	MI0003159	-0.0198653	0.812179	--	--
DPM-3-E18	C-300636-07	hsa-miR-185	hsa-miR-185	UGGAGAGAAAGGCAGUUCCUGA	MI0000482	-3.779	-1.22333	DOWN	--
DPM-3-E19	C-300811-05	hsa-miR-517a	hsa-miR-517a	AUCGUGCAUCCCUUUAGAGUGU	MI0003161	-5.98348	-0.619767	DOWN	--
DPM-3-E20	C-300559-07	hsa-miR-183	hsa-miR-183	UAUGGCACUGGUAGAAUUCACU	MI0000273	-2.45821	-0.928697	DOWN	--
DPM-3-E21	C-300812-05	hsa-miR-519d	hsa-miR-519d	CAAAGUGCCUCCCUUUAGAGUG	MI0003162	-0.568409	-1.04329	--	--
DPM-3-E22	C-300557-07	hsa-miR-182	hsa-miR-182	UUUGGCAAUGGUAGAACUCACACU	MI0000272	-2.83698	-1.7049	DOWN	--
DPM-3-E23	c	c	C	c	c	0.30492	0.24547	--	--
DPM-3-E24	c	c	C	c	c	0.469537	0.309337	--	--
DPM-3-F01	c	c	C	c	c	0.978135	0.445452	--	--
DPM-3-F02	c	c	c	c	c	0.191117	0.68632	--	--
DPM-3-F03	CN-001000-01-05	cel-miR-67	miRIDIAN microRNA Mimic Negative Control #1	UCACAACCUCCUAGAAAGAGUAGA	MIMAT0000039	0.639638	0.813676	--	--
DPM-3-F04	c	c	c	c	c	0.759494	0.89089	--	--
DPM-3-F05	CN-002000-01-05	cel-miR-239b	miRIDIAN microRNA Mimic Negative Control #2	UUGUACUACACAAAAGUACUG	MIMAT0000295	-0.943966	1.34735	--	--
DPM-3-F06	c	c	c	c	c	0.899879	0.968248	--	--
DPM-3-F07	17110	pre-miR negative control #1 (Ambion)	pre-miR negative control #1 (Ambion)	c	c	-1.07109	-1.0695	--	--
DPM-3-F08	c	c	c	c	c	0.738494	1.46378	--	--
DPM-3-F09	17111	pre-miR negative control #2 (Ambion)	pre-miR negative control #2 (Ambion)	c	c	0.707207	0.269746	--	--
DPM-3-F10	c	c	c	c	c	0.996769	0.943649	--	--
DPM-3-F11	c	c	C	c	c	0.73703	0.887232	--	--
DPM-3-F12	c	c	c	c	c	0.84485	1.17981	--	--
DPM-3-F13	c	c	C	c	c	0.528049	0.815457	--	--
DPM-3-F14	c	c	c	c	c	0.802031	1.03057	--	--
DPM-3-F15	c	c	C	c	c	0.781029	0.718608	--	--
DPM-3-F16	c	c	c	c	c	0.75263	1.17535	--	--
DPM-3-F17	c	c	C	c	c	0.673542	1.12499	--	--
DPM-3-F18	c	c	c	c	c	0.432866	0.831786	--	--
DPM-3-F19	c	c	C	c	c	-0.0523628	0.812976	--	--
DPM-3-F20	c	c	c	c	c	0.176003	0.988909	--	--
DPM-3-F21	c	c	C	c	c	0.197975	-0.16486	--	--
DPM-3-F22	c	c	c	c	c	0.224015	0.366313	--	--
DPM-3-F23	c	c	C	c	c	0.144106	0.0922963	--	--
DPM-3-F24	c	c	c	c	c	0.181714	-0.294253	--	--
DPM-3-G01	c	c	C	c	c	-2.34091	-1.63069	DOWN	--
DPM-3-G02	c	c	C	c	c	-0.682846	-1.18498	--	--
DPM-3-G03	C-300815-05	hsa-miR-520d*	hsa-miR-520d*	CUACAAAGGGAAGCCCUUUC	MI0003164	-1.92282	-0.484211	--	--
DPM-3-G04	C-300615-07	hsa-miR-153	hsa-miR-153-1	UUGCAUAGUCACAAAAGUGAUC	MI0000463	-3.36624	-0.549421	DOWN	--
DPM-3-G05	C-300816-05	hsa-miR-520d	hsa-miR-520d	AAAGUGCUUCUCUUUGGUGGGU	MI0003164	-0.724561	-1.34265	--	--
DPM-3-G06	C-300616-07	hsa-miR-153	hsa-miR-153-2	UUGCAUAGUCACAAAAGUGAUC	MI0000464	-2.88852	-0.647166	DOWN	--
DPM-3-G07	C-300819-05	hsa-miR-516-5p	hsa-miR-516b-5p	AUCUGGAGGUAAGAAGCACUUU	MI0003167	-2.401	-0.503816	DOWN	--
DPM-3-G08	C-300524-07	hsa-miR-105	hsa-miR-105-1	UCAAAUGCUCAGACUCCUGUGGU	MI0000111	-1.89353	-1.09643	--	--
DPM-3-G09	C-300820-05	hsa-miR-516-5p	hsa-miR-516b-5p-1	AUCUGGAGGUAAGAAGCACUUU	MI0003172	-4.26029	-2.56153	DOWN	DOWN
DPM-3-G10	C-300580-07	hsa-miR-223	hsa-miR-223	UGUCAGUUUGUCAAAUACCCCA	MI0000300	-0.244568	-0.692571	--	--
DPM-3-G11	C-300825-05	hsa-miR-518e	hsa-miR-518e	AAAGCGCUUCCCUUCAGAGUG	MI0003169	-0.265628	-0.858869	--	--
DPM-3-G12	C-300701-07	hsa-miR-135b	hsa-miR-135b	UAUGGCUUUUCAUUCCUAUGUGA	MI0000810	-3.88415	-4.25739	DOWN	DOWN
DPM-3-G13	C-300827-05	hsa-miR-527	hsa-miR-527	CUGCAAAGGGAAGCCCUUUC	MI0003179	-0.999819	-2.69586	--	DOWN
DPM-3-G14	C-300714-07	hsa-miR-196b	hsa-miR-196b	UAGGUAGUUUCCUGUUGUUGGG	MI0001150	-2.22402	-2.40136	DOWN	DOWN
DPM-3-G15	C-300828-05	hsa-miR-518a	hsa-miR-518a-3p-1	GAAAGCGCUUCCCUUUGCUGGA	MI0003170	-0.367204	0.389081	--	--
DPM-3-G16	C-300536-07	hsa-miR-199a*	hsa-miR-199a*	ACAGUAGUCUGCACAUUGGUUA	MI0000281	-0.208057	-0.131651	--	--
DPM-3-G17	C-300829-05	hsa-miR-518a	hsa-miR-518a-3p-2	GAAAGCGCUUCCCUUUGCUGGA	MI0003173	0.00913022	-0.37203	--	--
DPM-3-G18	C-300554-07	hsa-miR-181b	hsa-miR-181b-1	AACAUUCAUUGCUGUCGGUGGGU	MI0000270	-3.93137	-5.26824	DOWN	DOWN
DPM-3-G19	C-300834-05	hsa-miR-522	hsa-miR-522	AAAAUGGUUCCCUUUAGAGUGU	MI0003177	-1.77353	-3.35964	--	DOWN
DPM-3-G20	C-300555-07	hsa-miR-181b	hsa-miR-181b-2	AACAUUCAUUGCUGUCGGUGGGU	MI0000683	-4.52186	-4.4609	DOWN	DOWN
DPM-3-G21	C-300835-05	hsa-miR-519a	hsa-miR-519a-1	AAAGUGCAUCCUUUUAGAGUGU	MI0003178	-0.202303	-1.51497	--	--
DPM-3-G22	C-300525-07	hsa-miR-105	hsa-miR-105-2	UCAAAUGCUCAGACUCCUGUGGU	MI0000112	-2.20154	-1.49726	--	--
DPM-3-G23	c	c	C	c	c	0.414378	-0.0459521	--	--
DPM-3-G24	c	c	C	c	c	0.122956	0.124847	--	--
DPM-3-H01	c	c	C	c	c	0.886122	0.0326204	--	--
DPM-3-H02	c	c	c	c	c	0.585766	0.563091	--	--
DPM-3-H03	c	c	C	c	c	1.05112	0.644226	--	--
DPM-3-H04	c	c	c	c	c	0.640444	1.14603	--	--
DPM-3-H05	c	c	C	c	c	1.07929	0.91021	--	--
DPM-3-H06	c	c	c	c	c	0.982041	0.603504	--	--
DPM-3-H07	c	c	C	c	c	0.487332	0.366483	--	--
DPM-3-H08	c	c	c	c	c	0.664634	1.08332	--	--
DPM-3-H09	c	c	C	c	c	0.760746	0.918262	--	--
DPM-3-H10	c	c	c	c	c	0.380655	1.92364	--	--
DPM-3-H11	c	c	C	c	c	0.605627	1.32406	--	--
DPM-3-H12	c	c	c	c	c	0.491996	1.32447	--	--
DPM-3-H13	c	c	C	c	c	0.373034	0.305812	--	--
DPM-3-H14	c	c	c	c	c	0.94867	0.0726366	--	--
DPM-3-H15	c	c	C	c	c	0.671369	0.561333	--	--
DPM-3-H16	c	c	c	c	c	0.935763	0.578405	--	--
DPM-3-H17	c	c	C	c	c	0.35033	0.032757	--	--
DPM-3-H18	c	c	c	c	c	1.03192	0.931765	--	--
DPM-3-H19	c	c	C	c	c	0.445716	0.386924	--	--
DPM-3-H20	c	c	c	c	c	0.391562	0.528177	--	--
DPM-3-H21	c	c	C	c	c	0.184629	0.372177	--	--
DPM-3-H22	c	c	c	c	c	-0.658395	0.0618489	--	--
DPM-3-H23	c	c	C	c	c	0.604124	-0.164396	--	--
DPM-3-H24	c	c	c	c	c	0.806732	0.507648	--	--
DPM-3-I01	c	c	C	c	c	-7.71648	-7.00577	DOWN	DOWN
DPM-3-I02	c	c	C	c	c	-7.71495	-4.56328	DOWN	DOWN
DPM-3-I03	C-300836-05	hsa-miR-519a	hsa-miR-519a-2	AAAGUGCAUCCUUUUAGAGUGU	MI0003182	-3.74263	-2.65028	DOWN	DOWN
DPM-3-I04	C-300597-07	hsa-miR-128a	hsa-miR-128a	UCACAGUGAACCGGUCUCUUU	MI0000447	-2.13291	-1.74196	--	--
DPM-3-I05	C-300837-05	hsa-miR-499	hsa-miR-499	UUAAGACUUGCAGUGAUGUUU	MI0003183	-4.03259	-1.59807	DOWN	--
DPM-3-I06	C-300514-07	hsa-miR-96	hsa-miR-96	UUUGGCACUAGCACAUUUUUGCU	MI0000098	-2.44516	-1.00113	DOWN	--
DPM-3-I07	C-300858-03	hsa-miR-493-3p	hsa-miR-493-3p	UGAAGGUCUACUGUGUGCCAGG	MI0003132	-5.62532	-1.55087	DOWN	--
DPM-3-I08	C-300512-07	hsa-miR-93	hsa-miR-93	CAAAGUGCUGUUCGUGCAGGUAG	MI0000095	-0.360702	-1.42247	--	--
DPM-3-I09	C-300860-03	hsa-miR-544	hsa-miR-544	AUUCUGCAUUUUUAGCAAGUUC	MI0003515	-4.08053	-1.93283	DOWN	--
DPM-3-I10	C-301000-03	hsa-miR-671	hsa-miR-671-5p	AGGAAGCCCUGGAGGGGCUGGAG	MI0003760	-0.946611	-1.72101	--	--
DPM-3-I11	C-300865-03	hsa-miR-376a*	hsa-miR-376a*	GUAGAUUCUCCUUCUAUGAGUA	MI0000784	-5.73463	0.25858	DOWN	--
DPM-3-I12	C-301004-03	hsa-miR-454-3p	hsa-miR-454-3p	UAGUGCAAUAUUGCUUAUAGGGU	MI0003820	0.0556008	-0.0329897	--	--
DPM-3-I13	C-300851-07	hsa-miR-514	hsa-miR-514-1	AUUGACACUUCUGUGAGUAGA	MI0003198	0.037511	0.419512	--	--
DPM-3-I14	C-301253-01	hsa-miR-216b	hsa-miR-216b	AAAUCUCUGCAGGCAAAUGUGA	MI0005569	-5.65207	-3.80083	DOWN	DOWN
DPM-3-I15	C-300852-07	hsa-miR-514	hsa-miR-514-2	AUUGACACUUCUGUGAGUAGA	MI0003199	-0.807367	-1.00805	--	--
DPM-3-I16	C-301254-01	hsa-miR-208b	hsa-miR-208b	AUAAGACGAACAAAAGGUUUGU	MI0005570	-5.0181	-0.521125	DOWN	--
DPM-3-I17	C-300853-07	hsa-miR-514	hsa-miR-514-3	AUUGACACUUCUGUGAGUAGA	MI0003200	-0.660715	-1.39601	--	--
DPM-3-I18	C-301255-01	hsa-miR-920	hsa-miR-920	GGGGAGCUGUGGAAGCAGUA	MI0005712	-0.148281	0.276425	--	--
DPM-3-I19	C-300872-03	hsa-miR-92b	hsa-miR-92b	UAUUGCACUCGUCCCGGCCUCC	MI0003560	0.489836	0.66607	--	--
DPM-3-I20	C-301256-01	hsa-miR-921	hsa-miR-921	CUAGUGAGGGACAGAACCAGGAUUC	MI0005713	-1.7614	-1.18748	--	--
DPM-3-I21	C-300874-03	hsa-miR-556	hsa-miR-556	GAUGAGCUCAUUGUAAUAUGAG	MI0003562	-1.84688	-2.59561	--	DOWN
DPM-3-I22	C-301257-01	hsa-miR-922	hsa-miR-922	GCAGCAGAGAAUAGGACUACGUC	MI0005714	-1.74253	-1.31094	--	--
DPM-3-I23	c	c	C	c	c	0.0145188	0.117993	--	--
DPM-3-I24	c	c	C	c	c	0.416052	0.0288047	--	--
DPM-3-J01	c	c	C	c	c	0.529565	-0.0745216	--	--
DPM-3-J02	c	c	c	c	c	0.415357	0.0244265	--	--
DPM-3-J03	c	c	C	c	c	0.588916	0.182049	--	--
DPM-3-J04	c	c	c	c	c	0.210752	0.828335	--	--
DPM-3-J05	c	c	C	c	c	0.9376	0.77222	--	--
DPM-3-J06	c	c	c	c	c	0.751414	0.973916	--	--
DPM-3-J07	c	c	C	c	c	0.756991	0.487106	--	--
DPM-3-J08	c	c	c	c	c	0.648189	0.919105	--	--
DPM-3-J09	c	c	C	c	c	0.321892	0.879096	--	--
DPM-3-J10	c	c	c	c	c	0.652022	1.47402	--	--
DPM-3-J11	c	c	C	c	c	0.729389	0.903644	--	--
DPM-3-J12	c	c	c	c	c	0.337767	0.73207	--	--
DPM-3-J13	c	c	C	c	c	-0.0125104	0.281412	--	--
DPM-3-J14	c	c	c	c	c	0.689597	-0.055477	--	--
DPM-3-J15	c	c	C	c	c	0.139463	0.348648	--	--
DPM-3-J16	c	c	c	c	c	0.675184	0.672141	--	--
DPM-3-J17	c	c	C	c	c	0.204052	0.208369	--	--
DPM-3-J18	c	c	c	c	c	0.255489	-0.247602	--	--
DPM-3-J19	c	c	C	c	c	0.220319	-0.181649	--	--
DPM-3-J20	c	c	c	c	c	0.338632	-0.204438	--	--
DPM-3-J21	c	c	C	c	c	0.052618	0.142792	--	--
DPM-3-J22	c	c	c	c	c	0.135786	-0.136601	--	--
DPM-3-J23	c	c	C	c	c	0.0927318	-0.297403	--	--
DPM-3-J24	c	c	c	c	c	0.117763	-0.0747162	--	--
DPM-3-K01	c	c	C	c	c	-7.71648	-6.12709	DOWN	DOWN
DPM-3-K02	c	c	C	c	c	-7.71648	-4.22645	DOWN	DOWN
DPM-3-K03	C-300889-03	hsa-miR-570	hsa-miR-570	CGAAAACAGCAAUUACCUUUGC	MI0003577	-6.47199	-3.05513	DOWN	DOWN
DPM-3-K04	C-301258-01	hsa-miR-923	hsa-miR-923	GUCAGCGGAGGAAAAGAAACU	MI0005715	-4.67568	-2.88281	DOWN	DOWN
DPM-3-K05	C-300893-03	hsa-miR-574	hsa-miR-574	CACGCUCAUGCACACACCCACA	MI0003581	-1.28442	-1.38229	--	--
DPM-3-K06	C-301259-01	hsa-miR-924	hsa-miR-924	AGAGUCUUGUGAUGUCUUGC	MI0005716	-2.08824	-1.32898	--	--
DPM-3-K07	C-300895-03	hsa-miR-576	hsa-miR-576	AUUCUAAUUUCUCCACGUCUUU	MI0003583	-1.16141	-1.17308	--	--
DPM-3-K08	C-301260-01	hsa-miR-509-3-5p	hsa-miR-509-3-5p	UACUGCAGACGUGGCAAUCAUG	MI0005717	-2.32325	-1.44057	DOWN	--
DPM-3-K09	C-300898-03	hsa-miR-579	hsa-miR-579	UUCAUUUGGUAUAAACCGCGAUU	MI0003586	-5.31433	-1.14571	DOWN	--
DPM-3-K10	C-301261-01	hsa-miR-509-3p	hsa-miR-509-3p-3	UGAUUGGUACGUCUGUGGGUAG	MI0005717	-3.3415	-1.97555	DOWN	--
DPM-3-K11	C-300940-03	hsa-miR-615	hsa-miR-615-3p	UCCGAGCCUGGGUCUCCCUCUU	MI0003628	-0.767245	-1.28061	--	--
DPM-3-K12	C-301262-01	hsa-miR-933	hsa-miR-933	UGUGCGCAGGGAGACCUCUCCC	MI0005755	-0.504435	-0.652471	--	--
DPM-3-K13	C-300951-03	hsa-miR-625	hsa-miR-625	AGGGGGAAAGUUCUAUAGUCC	MI0003639	-3.81308	-1.14732	DOWN	--
DPM-3-K14	C-301263-01	hsa-miR-934	hsa-miR-934	UGUCUACUACUGGAGACACUGG	MI0005756	-6.04692	-1.23269	DOWN	--
DPM-3-K15	C-300954-03	hsa-miR-628	hsa-miR-628	UCUAGUAAGAGUGGCAGUCGA	MI0003642	-0.885657	-1.43249	--	--
DPM-3-K16	C-301264-01	hsa-miR-935	hsa-miR-935	CCAGUUACCGCUUCCGCUACCGC	MI0005757	-0.60782	-1.16677	--	--
DPM-3-K17	C-300958-03	hsa-miR-33b	hsa-miR-33b	GUGCAUUGCUGUUGCAUUGC	MI0003646	-2.66214	-1.98733	DOWN	--
DPM-3-K18	C-301265-01	hsa-miR-936	hsa-miR-936	ACAGUAGAGGGAGGAAUCGCAG	MI0005758	-0.536557	0.0862959	--	--
DPM-3-K19	C-300963-03	hsa-miR-636	hsa-miR-636	UGUGCUUGCUCGUCCCGCCCGCA	MI0003651	-0.593812	-0.358264	--	--
DPM-3-K20	C-301266-01	hsa-miR-937	hsa-miR-937	AUCCGCGCUCUGACUCUCUGCC	MI0005759	0.10388	0.304463	--	--
DPM-3-K21	C-300979-03	hsa-miR-652	hsa-miR-652	AAUGGCGCCACUAGGGUUGUG	MI0003667	-0.070568	0.982261	--	--
DPM-3-K22	C-301267-01	hsa-miR-938	hsa-miR-938	UGCCCUUAAAGGUGAACCCAGU	MI0005760	-1.62159	-0.647523	--	--
DPM-3-K23	c	c	C	c	c	0.0837784	0.0229812	--	--
DPM-3-K24	c	c	C	c	c	-0.0196994	0.508363	--	--
DPM-3-L01	c	c	C	c	c	0.241115	0.36293	--	--
DPM-3-L02	c	c	c	c	c	0.514806	0.0759896	--	--
DPM-3-L03	c	c	C	c	c	-0.0550853	0.674223	--	--
DPM-3-L04	c	c	c	c	c	0.673798	0.810862	--	--
DPM-3-L05	c	c	C	c	c	0.247247	0.290007	--	--
DPM-3-L06	c	c	c	c	c	1.23406	0.323419	--	--
DPM-3-L07	c	c	C	c	c	1.76508	0.081533	--	--
DPM-3-L08	c	c	c	c	c	0.755119	0.150403	--	--
DPM-3-L09	c	c	C	c	c	0.492802	0.802866	--	--
DPM-3-L10	c	c	c	c	c	1.12936	1.23757	--	--
DPM-3-L11	c	c	C	c	c	0.949689	0.572143	--	--
DPM-3-L12	c	c	c	c	c	1.13992	0.866851	--	--
DPM-3-L13	c	c	C	c	c	1.24444	-0.00115326	--	--
DPM-3-L14	c	c	c	c	c	1.0975	0.738648	--	--
DPM-3-L15	c	c	C	c	c	0.126426	0.419088	--	--
DPM-3-L16	c	c	c	c	c	0.612276	0.254556	--	--
DPM-3-L17	c	c	C	c	c	0.240207	0.0879474	--	--
DPM-3-L18	c	c	c	c	c	-0.0315821	0.29383	--	--
DPM-3-L19	c	c	C	c	c	0.0460319	0.0112017	--	--
DPM-3-L20	c	c	c	c	c	0.42055	0.414986	--	--
DPM-3-L21	c	c	C	c	c	-0.38169	-0.247078	--	--
DPM-3-L22	c	c	c	c	c	0.586049	-0.0410027	--	--
DPM-3-L23	c	c	C	c	c	0.658548	-0.235842	--	--
DPM-3-L24	c	c	c	c	c	0.162157	-0.381222	--	--
DPM-3-M01	c	c	C	c	c	-5.25935	-3.93684	DOWN	DOWN
DPM-3-M02	c	c	C	c	c	-0.472943	-1.85332	--	--
DPM-3-M03	C-300986-03	hsa-miR-653	hsa-miR-653	GUGUUGAAACAAUCUCUACUG	MI0003674	-7.18568	-2.18051	DOWN	--
DPM-3-M04	C-301268-01	hsa-miR-939	hsa-miR-939	UGGGGAGCUGAGGCUCUGGGGGUG	MI0005761	-4.70051	-0.561395	DOWN	--
DPM-3-M05	C-300718-07	hsa-miR-425	hsa-miR-425	AUCGGGAAUGUCGUGUCCGCCC	MI0001448	-3.01681	-1.62743	DOWN	--
DPM-3-M06	C-301269-01	hsa-miR-940	hsa-miR-940	AAGGCAGGGCCCCCGCUCCCC	MI0005762	-2.5352	-1.80717	DOWN	--
DPM-3-M07	C-300518-07	hsa-miR-101	hsa-miR-101-1	UACAGUACUGUGAUAACUGAA	MI0000103	-1.35571	-0.716288	--	--
DPM-3-M08	C-301270-01	hsa-miR-941	hsa-miR-941-1	CACCCGGCUGUGUGCACAUGUGC	MI0005763	-1.8012	-0.489198	--	--
DPM-3-M09	C-300509-07	hsa-miR-33	hsa-miR-33	GUGCAUUGUAGUUGCAUUGCA	MI0000091	-2.31103	-0.750261	DOWN	--
DPM-3-M10	C-301271-01	hsa-miR-941	hsa-miR-941-2	CACCCGGCUGUGUGCACAUGUGC	MI0005764	-2.52915	-0.705729	DOWN	--
DPM-3-M11	C-300511-07	hsa-miR-92	hsa-miR-92a-2	UAUUGCACUUGUCCCGGCCUGU	MI0000094	0.523486	1.57816	--	--
DPM-3-M12	C-301272-01	hsa-miR-941	hsa-miR-941-3	CACCCGGCUGUGUGCACAUGUGC	MI0005765	-1.62876	-0.976459	--	--
DPM-3-M13	C-300495-07	hsa-miR-189	hsa-miR-189	UGCCUACUGAGCUGAUAUCAGU	MI0000080	-0.0647147	-1.53404	--	--
DPM-3-M14	C-301273-01	hsa-miR-941	hsa-miR-941-4	CACCCGGCUGUGUGCACAUGUGC	MI0005766	-2.11016	-0.344436	--	--
DPM-3-M15	C-300725-07	hsa-miR-450	hsa-miR-450a-2	UUUUGCGAUGUGUUCCUAAUAU	MI0003187	-0.471367	-0.780208	--	--
DPM-3-M16	C-301274-01	hsa-miR-942	hsa-miR-942	UCUUCUCUGUUUUGGCCAUGUG	MI0005767	-0.20897	0.0409781	--	--
DPM-3-M17	C-300724-07	hsa-miR-450	hsa-miR-450a-1	UUUUGCGAUGUGUUCCUAAUAU	MI0001652	-0.00913022	-0.00853816	--	--
DPM-3-M18	C-301275-01	hsa-miR-943	hsa-miR-943	CUGACUGUUGCCGUCCUCCAG	MI0005768	0.0742716	-0.30403	--	--
DPM-3-M19	C-300582-07	hsa-miR-200b	hsa-miR-200b	UAAUACUGCCUGGUAAUGAUGA	MI0000342	-1.17319	0.265715	--	--
DPM-3-M20	C-301276-01	hsa-miR-944	hsa-miR-944	AAAUUAUUGUACAUCGGAUGAG	MI0005769	-2.381	-2.48439	DOWN	DOWN
DPM-3-M21	C-300551-07	hsa-miR-34a	hsa-miR-34a	UGGCAGUGUCUUAGCUGGUUGU	MI0000268	-0.416326	1.33034	--	--
DPM-3-M22	C-301277-01	hsa-miR-1224-5p	hsa-miR-1224-5p	GUGAGGACUCGGGAGGUGG	MI0003764	-0.510004	-0.295751	--	--
DPM-3-M23	c	c	C	c	c	-0.137006	0.0539283	--	--
DPM-3-M24	c	c	C	c	c	0.523448	0.00671437	--	--
DPM-3-N01	c	c	C	c	c	0.0632885	-0.515473	--	--
DPM-3-N02	c	c	c	c	c	-0.331619	0.108737	--	--
DPM-3-N03	c	c	C	c	c	0.0368089	0.413147	--	--
DPM-3-N04	c	c	c	c	c	0.36142	0.201398	--	--
DPM-3-N05	c	c	C	c	c	0.385659	0.0489589	--	--
DPM-3-N06	c	c	c	c	c	0.816361	0.777241	--	--
DPM-3-N07	c	c	C	c	c	0.347125	0.227406	--	--
DPM-3-N08	c	c	c	c	c	0.815237	0.485302	--	--
DPM-3-N09	c	c	C	c	c	0.623722	0.379479	--	--
DPM-3-N10	c	c	c	c	c	0.851248	1.01925	--	--
DPM-3-N11	c	c	C	c	c	0.956533	0.392607	--	--
DPM-3-N12	c	c	c	c	c	0.445103	0.243983	--	--
DPM-3-N13	c	c	C	c	c	0.742133	0.563096	--	--
DPM-3-N14	c	c	c	c	c	0.211443	0.0790535	--	--
DPM-3-N15	c	c	C	c	c	0.406546	0.47293	--	--
DPM-3-N16	c	c	c	c	c	0.800771	0.453508	--	--
DPM-3-N17	c	c	C	c	c	0.869394	0.34773	--	--
DPM-3-N18	c	c	c	c	c	0.27881	-0.22925	--	--
DPM-3-N19	c	c	C	c	c	0.222545	-0.605142	--	--
DPM-3-N20	c	c	c	c	c	0.229257	0.541812	--	--
DPM-3-N21	c	c	C	c	c	-0.122191	-0.334127	--	--
DPM-3-N22	c	c	c	c	c	0.0237779	0.14893	--	--
DPM-3-N23	c	c	C	c	c	-0.26427	-0.291768	--	--
DPM-3-N24	c	c	c	c	c	0.0272079	-0.162303	--	--
DPM-3-O01	c	c	C	c	c	-7.71648	-9.64434	DOWN	DOWN
DPM-3-O02	c	c	C	c	c	-7.71648	-6.80365	DOWN	DOWN
DPM-3-O03	C-300844-07	hsa-miR-513	hsa-miR-513-5p-1	UUCACAGGGAGGUGUCAU	MI0003191	-7.71648	-3.47089	DOWN	DOWN
DPM-3-O04	C-301278-01	hsa-miR-1224-3p	hsa-miR-1224-3p	CCCCACCUCCUCUCUCCUCAG	MI0003764	-5.07526	-3.22391	DOWN	DOWN
DPM-3-O05	C-300845-07	hsa-miR-513	hsa-miR-513-5p-2	UUCACAGGGAGGUGUCAU	MI0003192	-3.12251	-1.80439	DOWN	--
DPM-3-O06	C-301279-01	hsa-miR-877	hsa-miR-877	GUAGAGGAGAUGGCGCAGGG	MI0005561	-2.30125	-1.08812	DOWN	--
DPM-3-O07	C-300631-07	hsa-miR-149	hsa-miR-149	UCUGGCUCCGUGUCUUCACUCCC	MI0000478	-0.542855	-0.837226	--	--
DPM-3-O08	C-301280-01	hsa-miR-877*	hsa-miR-877*	UCCUCUUCUCCCUCCUCCCAG	MI0005561	-0.154258	-1.13935	--	--
DPM-3-O09	C-300546-07	hsa-miR-7	hsa-miR-7-1	UGGAAGACUAGUGAUUUUGUUGU	MI0000263	-2.44259	-1.49041	DOWN	--
DPM-3-O10	C-301281-01	hsa-miR-1225-5p	hsa-miR-1225-5p	GUGGGUACGGCCCAGUGGGGGG	MI0006311	-0.526862	0.821349	--	--
DPM-3-O11	C-300569-07	hsa-miR-214	hsa-miR-214	ACAGCAGGCACAGACAGGCAGU	MI0000290	-1.96256	0.0422098	--	--
DPM-3-O12	C-301282-01	hsa-miR-1225-3p	hsa-miR-1225-3p	UGAGCCCCUGUGCCGCCCCCAG	MI0006311	-0.026659	0.013829	--	--
DPM-3-O13	C-300572-07	hsa-miR-217	hsa-miR-217	UACUGCAUCAGGAACUGAUUGGA	MI0000293	-1.45773	-1.53827	--	--
DPM-3-O14	C-301283-01	hsa-miR-1226*	hsa-miR-1226*	GUGAGGGCAUGCAGGCCUGGAUGGGG	MI0006313	-5.21607	-2.37767	DOWN	DOWN
DPM-3-O15	C-300626-07	hsa-miR-126	hsa-miR-126	UCGUACCGUGAGUAAUAAUGCG	MI0000471	-2.66271	-1.66934	DOWN	--
DPM-3-O16	C-301284-01	hsa-miR-1226	hsa-miR-1226	UCACCAGCCCUGUGUUCCCUAG	MI0006313	-0.578738	0.078486	--	--
DPM-3-O17	C-300756-07	hsa-miR-202	hsa-miR-202	AGAGGUAUAGGGCAUGGGAA	MI0003130	-1.05702	0.0616051	--	--
DPM-3-O18	C-301285-01	hsa-miR-1227	hsa-miR-1227	CGUGCCACCCUUUUCCCCAG	MI0006316	-0.505654	-0.921113	--	--
DPM-3-O19	C-300755-07	hsa-miR-202*	hsa-miR-202*	UUCCUAUGCAUAUACUUCUUUG	MI0003130	-0.713409	0.208284	--	--
DPM-3-O20	C-301286-01	hsa-miR-1228	hsa-miR-1228	UCACACCUGCCUCGCCCCCC	MI0006318	0.436896	0.475995	--	--
DPM-3-O21	C-300850-07	hsa-miR-510	hsa-miR-510	UACUCAGGAGAGUGGCAAUCAC	MI0003197	-1.92178	-2.4735	--	DOWN
DPM-3-O22	C-301287-01	hsa-miR-1228*	hsa-miR-1228*	GUGGGCGGGGGCAGGUGUGUG	MI0006318	-0.974256	0.408775	--	--
DPM-3-O23	c	c	C	c	c	-0.169805	-0.0713462	--	--
DPM-3-O24	c	c	C	c	c	-0.0805227	-0.142521	--	--
DPM-3-P01	c	c	C	c	c	-0.276624	-0.544314	--	--
DPM-3-P02	c	c	c	c	c	-0.358001	-0.139457	--	--
DPM-3-P03	c	c	C	c	c	0.0571574	0.0797498	--	--
DPM-3-P04	c	c	c	c	c	0.63412	0.568395	--	--
DPM-3-P05	c	c	C	c	c	0.574016	0.507727	--	--
DPM-3-P06	c	c	c	c	c	-0.154307	-0.115904	--	--
DPM-3-P07	c	c	C	c	c	0.380523	0.464766	--	--
DPM-3-P08	c	c	c	c	c	1.17617	0.156426	--	--
DPM-3-P09	c	c	C	c	c	-0.038627	0.939731	--	--
DPM-3-P10	c	c	c	c	c	0.834807	0.585375	--	--
DPM-3-P11	c	c	C	c	c	0.602132	0.585025	--	--
DPM-3-P12	c	c	c	c	c	0.854092	0.161882	--	--
DPM-3-P13	c	c	C	c	c	0.185102	0.47079	--	--
DPM-3-P14	c	c	c	c	c	0.875419	0.00115326	--	--
DPM-3-P15	c	c	C	c	c	0.375898	-0.408331	--	--
DPM-3-P16	c	c	c	c	c	0.694304	-0.0513425	--	--
DPM-3-P17	c	c	C	c	c	0.668068	0.2507	--	--
DPM-3-P18	c	c	c	c	c	-0.0476067	-0.100102	--	--
DPM-3-P19	c	c	C	c	c	-0.194797	0.0434194	--	--
DPM-3-P20	c	c	c	c	c	-0.300053	0.230214	--	--
DPM-3-P21	c	c	C	c	c	-0.0617792	-0.17968	--	--
DPM-3-P22	c	c	c	c	c	-0.345885	-0.0988393	--	--
DPM-3-P23	c	c	C	c	c	-0.0765532	-0.489121	--	--
DPM-3-P24	c	c	c	c	c	0.538815	-0.15315	--	--
